# Supplementary material for: Pseudomonas putida Responds to the Toxin GraT by Inducing Ribosome Biogenesis Factors and Repressing TCA Cycle Enzymes
Source: Toxins (Basel). 2019 Feb 9;11(2):103. doi: 10.3390/toxins11020103 (PMC6410093; doi:10.3390/toxins11020103)
Supplement: Supplementary file 1 [file toxins-11-00103-s001.zip]

Archive with 7 entries (6 files):
- toxins-422469-supple-final/
- toxins-422469-supple-final/Table S3.xlsx
- toxins-422469-supple-final/Table S4.xlsx
- toxins-422469-supple-final/Table S5.xlsx
- toxins-422469-supple-final/Table S6_revised.xlsx
- toxins-422469-supple-final/Tables S1&S2_revised.xlsx
- toxins-422469-supple-final/toxins-422469-supple-final.docx
