# Supplementary material for: Pseudomonas putida Responds to the Toxin GraT by Inducing Ribosome Biogenesis Factors and Repressing TCA Cycle Enzymes
Source: Toxins (Basel). 2019 Feb 9;11(2):103. doi: 10.3390/toxins11020103 (PMC6410093; doi:10.3390/toxins11020103)
Supplement: Supplementary file 1 [file toxins-11-00103-s001.zip › toxins-422469-supple-final/Table S3.xlsx]

## Sheet: Table S3
Table S3. Operons with more than 2-fold mean fold change in ΔgraA compared to P. putida wild-type
Statistically significant are indicated in red.
30 DEGREES	OPERON MEAN FOLD CHANGE IN ΔgraA COMPARED TO WILD-TYPE	1		2		3		4		5		6		7		8			9
		Fold change	Protein, locus	Fold change	Protein, locus	Fold change	Protein, locus	Fold change	Protein, locus	Fold change	Protein, locus	Fold change	Protein, locus	Fold change	Protein, locus	Fold change	Protein, locus	Fold change	Protein, locus
Siderophore synthesis (1)	-29.9409	-70.1863	Pyoverdine biosynthesis related protein PP_4215	-12.7725	Pyoverdine ABC export system, fused ATPase and permease components PP_4216
Siderophore synthesis	-13.6904	-37.9562	Non-ribosomal peptide synthetase (Subunit of ferribactin synthase) PP_4221	-4.93797	Non-ribosomal peptide synthetase (Subunit of ferribactin synthase) PP_4220
Siderophore synthesis, possibly one operon with (1)	-12.6434	-7.21599	Putative dipeptidase PP_4213	-22.153	Pyoverdine biosynthesis related protein PP_4214
Cation ABC transporter (inner membrane)	-9.66526	-14.7718	Uncharacterized protein PP_3797	n.d.	Hypothetical protein PP_3798	-5.60392	Uncharacterized protein PP_3799	n.d.	Hypothetical protein PP_3800	-32.836	Putative Cation ABC transporter, periplasmic cation-binding protein PP_3801	-9.29366	Putative Cation ABC transporter, ATP-binding protein PP_3802	n.d.	Cation ABC transporter permease PP_3803	-3.33892	Uncharacterized protein PP_3804
Magnesium transporter (inner membrane)	-2.93901	-2.19237	Magnesium transporter, ATP-dependent (EC 3.6.3.2) PP_2645	-3.93993	Uncharacterized protein PP_2646
Amino acid transporter (inner membrane)	-2.88419	-1.53577	Putative amino-acid ABC transporter-binding protein YhdW PP_1297	n.d.	Amino acid ABC transporter permease PP_1298	n.d.	Amino acid ABC transporter permease PP_1299	-5.41655	Putative amino acid ABC transporter-ATP-binding subunit PP_1300
Ubiquinone synthesis pathway	-2.65249	-1.82001	Probable chorismate pyruvate-lyase (CL) (CPL) (EC 4.1.3.40) PP_5317	-3.86577	4-hydroxybenzoate octaprenyltransferase (EC 2.5.1.-) PP_5318
Urease subunits	2.0023	n.d.	Urease accessory protein UreD PP_2842	n.d.	Urease subunit gamma PP_2843	n.d.	Urease subunit beta PP_2844	n.d.	Urease subunit alpha PP_2845	2.38768	Urease accessory protein UreE PP_2846	n.d.	Urease accessory protein UreJ PP_2847	n.d.	Urease accessory protein UreF PP_2848	1.67913	Urease accessory protein UreG PP_2849
tRNA modification: MnmA	2.02349	1.51536	tRNA-specific 2-thiouridylase MnmA (EC 2.8.1.13) PP_4014	2.70202	High frequency lysogenization protein HflD homolog PP_4015
Ribosome biogenesis: Rnase III and Era GTPase	2.1537	2.55024	Ribonuclease 3 (EC 3.1.26.3) (Ribonuclease III) (RNase III) PP_1433	1.81882	GTPase Era PP_1434
Vitamin B12 (cobalamin) synthesis	2.33014	1.06322	Precorrin-6Y C(5,15)-methyltransferase (EC 2.1.1.132) PP_4830	6.82801	Cobalt-precorrin-5B C(1)-methyltransferase (EC 2.1.1.195) PP_4831	1.74272	Precorrin-6x reductase PP_4832
RND effluxpump mexC-mexD-oprJ	6.39382	8.4652	Multidrug efflux RND membrane fusion protein MexC PP_2817	5.30263	Multidrug efflux RND transporter MexD PP_2818	5.82307	Outer membrane protein OprJ PP_2819
25 DEGREES	OPERON MEAN FOLD CHANGE IN ΔgraA COMPARED TO WILD-TYPE	1		2		3		4		5		6		7		8		9
		Fold change	Protein, locus	Fold change	Protein, locus	Fold change	Protein, locus	Fold change	Protein, locus	Fold change	Protein, locus	Fold change	Protein, locus	Fold change	Protein, locus	Fold change	Protein, locus	Fold change	Protein, locus
RND effluxpump mexC-mexD-oprJ	-4.55196	-4.76915	Multidrug efflux RND membrane fusion protein MexC PP_2817	-2.96946	Multidrug efflux RND transporter MexD PP_2818	-6.66003	Outer membrane protein OprJ PP_2819
L-lactate transport, dehydrogenase, D-lactate dehyd.	-3.76514	-4.76046	L-lactate permease PP_4735	-3.16483	L-lactate dehydrogenase (EC 1.1.-.-) PP_4736	-3.54277	D-lactate dehydrogenase (EC 1.1.-.-) PP_4737
Amino acid ABC transporter	-3.69354	-1.98788	Putative amino-acid ABC transporter-binding protein YhdW PP_1297	n.d.	amino acid ABC transporter permease PP_1298	n.d.	amino acid ABC transporter permease PP_1299	-6.8627	Putative amino acid ABC transporter-ATP-binding subunit PP_1300
Membrane proteins	-2.92173	-2.84048	Outer membrane copper receptor OprC PP_4838	-3.00531	Putative iron-regulated membrane protein PP_4839
Glycine cleavage system proteins GcvH-1 and GcvP-1	-2.44254	-1.88595	Glycine cleavage system protein GcvH-1 PP_0989	-3.16338	Glycine dehydrogenase (decarboxylating) GcvP-1 (EC 1.4.4.2) PP_0988
Membrane protein	-2.44123	-2.12913	Magnesium transporter, ATP-dependent (EC 3.6.3.2) PP_2645	-2.79908	Uncharacterized protein PP_2646
Isoquinoline 1-oxidoreductase alpha and beta subunits	-2.36184	-1.58139	Isoquinoline 1-oxidoreductase subunit alpha (EC 1.3.99.16) PP_2477	-3.52745	Putative Isoquinoline 1-oxidoreductase, beta subunit PP_2478	n.d.	cytochrome c family protein PP_2479	n.d.	xanthine dehydrogenase accessory factor PP_2480	n.d.	hypothetical protein PP_2481	n.d.	molybdenum cofactor biosynthesis protein A PP_2482
PhoP-PhoQ 2-component signalling system	-2.29576	-3.39908	Two component system DNA-binding transcriptional dual regulator PP_1186	-1.55057	Sensor protein PP_1187
Succinyl-CoA synthetase	-2.26247	-2.03314	Succinyl-CoA synthetase subunit beta (SCS-beta) PP_4186	-2.51767	Succinate--CoA ligase [ADP-forming] subunit alpha (EC 6.2.1.5) PP_4185
Sulfate adenylyltransferase (sulfate -> APS)	-2.20364	-2.3546	Sulfate adenylyltransferase subunit 2 (EC 2.7.7.4 )PP_1303	-2.06235	Sulfate adenylyltransferase subunit 1 (EC 2.7.7.4) PP_1304
Ubiquinone synthesis pathway	-2.16115	-2.77668	Probable chorismate pyruvate-lyase (CL) (CPL) (EC 4.1.3.40) PP_5317	-1.68207	4-hydroxybenzoate octaprenyltransferase (EC 2.5.1.-) PP_5318
2-component signalling system ParS-ParR in PAO1	2.07528	1.64002	Putative transcriptional regulatory protein PP_3454	2.62607	Putative Sensor protein RstB PP_3453
	2.12238	1.86898	Poly(A) polymerase I (PAP I) (EC 2.7.7.19) PP_4697	2.41015	6-hydroxymethyl-7,8-dihydropterin pyrophosphokinase (EC 2.7.6.3) PP_4698
	2.19691	3.16418	Hydrolase, haloacid dehalogenase-like family PP_1907	1.52533	Putative Peptidase PP_1908
Efflux transporter	2.2183	1.76072	Multidrug efflux transport system-putative membrane fusion protein PP_3585	n.d.	Multidrug transporter membrane protein PP_3584	3.03755	Multidrug efflux transport system-membrane subunit PP_3583	1.84138	RND efflux transporter, outer membrane protein PP_3582	1.95161	Uncharacterized protein PP_3581
Ribosome biogenesis: YbeY	2.22301	2.48698	Uncharacterized protein YbeZ, PP_4787	3.14242	Endoribonuclease YbeY (EC 3.1.-.-) PP_4788	3.17231	Heat shock protein, Co2+ and Mg2+ efflux protein PP_4789	-1.01518	Apolipoprotein N-acyltransferase (EC 2.3.1.-) PP_4790
	2.27477	n.d.	Bifunctional aldehyde oxidase/xanthine dehydrogenase PP_4234	2.9329	Putative Oxidoreductase, small subunit PP_4233	1.96802	Cytochrome c family protein PP_4232	2.03932	Putative Xanthine dehydrogenase accessory factor PP_4231	n.d.	hypothetical protein PP_4230
	2.30443	n.d.	acetyltransferase PP_2891	2.2749	Uncharacterized protein PP_2892	2.33434	Uncharacterized protein PP_2893
Ribosome biogenesis: RNase III and Era GTPase	2.33994	3.26612	Ribonuclease 3 (EC 3.1.26.3) (Ribonuclease III) (RNase III) PP_1433	1.67639	GTPase Era PP_1434
Contains L32	2.42179	2.34957	Uncharacterized protein PP_1910	1.56859	50S ribosomal protein L32 PP_1911	4.13351	Phosphate acyltransferase (EC 2.3.1.n2) PP_1912	2.40236	Malonyl CoA-acyl carrier protein transacylase (EC 2.3.1.39) PP_1913	2.27628	3-oxoacyl-[acyl-carrier-protein] reductase subunit (EC 1.1.1.100) PP_1914
tRNA modification: MnmA produces 2-thiouridine	2.57577	1.94147	tRNA-specific 2-thiouridylase MnmA (EC 2.8.1.13) PP_4014	3.41732	High frequency lysogenization protein HflD homolog PP_4015
Effluxtransporter	3.15292	3.10327	Multidrug efflux RND membrane fusion protein PP_3455	3.20336	Multidrug resistance protein MexB PP_3456
Cellulose synthesis	8.0883	7.05944	pseudogene? PP_2629	n.d.	cellulose biosynthesis protein BcsF/YhjT PP_2631	13.2748	Putative endoglucanase PP_2632	n.d.	hypothetical protein PP_2633	n.d.	cellulose synthase PP_2634	6.01408	Cellulose synthase and translocator subunit (EC 2.4.1.12) PP_2635	7.00972	Cellulose synthase and translocator subunit PP_2636	7.93829	Glucanase (EC 3.2.1.-) PP_2637	8.92793	Putative Cellulose synthase operon C protein PP_2638
