# Supplementary material for: Pseudomonas putida Responds to the Toxin GraT by Inducing Ribosome Biogenesis Factors and Repressing TCA Cycle Enzymes
Source: Toxins (Basel). 2019 Feb 9;11(2):103. doi: 10.3390/toxins11020103 (PMC6410093; doi:10.3390/toxins11020103)
Supplement: Supplementary file 1 [file toxins-11-00103-s001.zip › toxins-422469-supple-final/Table S4.xlsx]

## Sheet: Leht1
Table S4. List of ribosome biogenesis factors and carbon metabolism enzymes visualized in Fig. 3
Statistically significant results are presented in bold type
Ribosome biogenesis factors				30 °C		25 °C
	Factor	Type	Locus	Fold change ΔgraA/WT	p-value	Fold change ΔgraA/WT	p-value
	GroES	Chaperone	PP_1360	-1.93842	0.0183016	-1.13727	0.772786
	GroEL	Chaperone	PP_1361	-1.22552	0.0656338	-1.51131	0.168793
	DnaJ	Chaperone	PP_4726	-1.34998	0.0302205	-1.24952	0.200306
	DnaK	Chaperone	PP_4727	-1.20719	0.0129668	-1.33368	0.0074511
	GrpE	Chaperone	PP_4728	-1.33739	0.139607	1.5082	0.637911
	YihA (EngB)	GTPase	PP_0124	1.65282	7.59993e-05	1.57473	0.00502966
	CgtAE (Obg)	GTPase	PP_0690	1.37875	0.00417016	1.75299	0.00596089
	Der	GTPase	PP_0857	1.30079	0.00895111	1.75315	0.000588613
	LepA (EF4)	GTPase	PP_1431	1.14211	0.0427973	1.08749	0.334376
	Era	GTPase	PP_1434	1.81882	0.000997333	1.67639	0.0113703
	HflX	GTPase	PP_4893	1.52697	0.00384189	2.17428	0.00339294
	RsgA	GTPase	PP_4903	1.34586	0.0364513	1.40866	0.0112685
	BipA (TypA)	GTPase	PP_5044	-1.10241	0.0239779	-1.28377	0.0668485
	DeaD (CsdA)	Helicase	PP_1868	2.51821	0.000170776	3.07732	2.56851e-06
	SrmB	Helicase	PP_4532	1.25188	0.0718537	1.37957	0.103579
	DbpA (RhlC)	Helicase	PP_4952	1.1102	0.26659	1.21229	0.211168
	RhlE	Helicase	PP_4980	1.57129	0.000406626	1.63495	0.00300454
	RsmG	Modification enzyme	PP_0003	1.15365	0.43625	1.01931	0.800816
	RsmB	Modification enzyme	PP_0066	1.00574	0.8944	-1.11167	0.517206
	KsgA (RsmA)	Modification enzyme	PP_0401	1.98717	0.00263373	2.27654	0.00183405
	RsmC	Modification enzyme	PP_0761	1.03991	0.709742	-1.05971	0.768851
	RlmF	Modification enzyme	PP_0976	1.50108	0.0242726	1.25445	0.0997844
	RsmI	Modification enzyme	PP_1326	1.19532	0.0206972	-1.00174	0.985911
	RsmH	Modification enzyme	PP_1329	1.47671	0.00626859	2.24136	0.00378093
	RlmA	Modification enzyme	PP_1524	1.15469	0.28858	1.1551	0.23143
	RlmL	Modification enzyme	PP_2096	1.71391	0.00105314	1.69664	0.00897399
	RlmM	Modification enzyme	PP_2113	1.43364	0.0194236	1.53073	0.0279727
	RlmG	Modification enzyme	PP_4648	1.65056	0.0065259	1.87397	0.0109324
	RlmE (RrmJ)	Modification enzyme	PP_4719	1.8823	0.00299306	1.44479	0.030808
	RlmH	Modification enzyme	PP_4808	1.70805	0.035912	2.28743	0.0183704
	RsmE	Modification enzyme	PP_4985	1.0539	0.826902	1.26214	0.282039
	RsmD	Modification enzyme	PP_5114	1.93267	0.0237423	1.74986	0.0567628
	RlmI	Modification enzyme	PP_5127	1.03255	0.775217	-1.09313	0.637521
	RNase III	RNase	PP_1433	2.55024	0.000428839	3.26612	0.0024867
	YbeY	RNase	PP_4788	1.99743	0.0322844	3.14242	0.00601906
	RNase R	RNase	PP_4880	1.37909	0.0035364	1.77878	0.00368075
	RNase PH	RNase	PP_5294	1.07882	0.616346	1.08079	0.534592
	RimM	RNP binding	PP_1463	1.6692	0.0140745	2.40609	0.0207341
	RimP	RNP binding	PP_4714	1.15393	0.210098	1.82455	0.00629661
	YhbY	RNP binding	PP_4720	1.97216	0.0369369	1.50376	0.118791
	RbfA	RNP binding	PP_4903	1.34586	0.0364513	1.40866	0.0112685
Carbon metabolism enzymes				30 C		25 C
Enzyme	Protein	Reaction	Locus	Fold change ΔgraA/WT	p-value	Fold change ΔgraA/WT	p-value
Aconitase	AcnA-I	TCA 1	PP_2112	1.03337	0.650134	1.08332	0.576784
Aconitase	AcnA-II	TCA 1	PP_2336	-1.31224	0.0377383	-1.13285	0.298058
Aconitase	AcnB	TCA 1	PP_2339	-1.31584	0.0189077	-1.79994	0.00357699
Isocitrate dehydrogenase	Idh	TCA 2	PP_4012	-1.75048	0.000428323	-2.86722	2.45054e-05
Alphaketoglutarate dehydrogenase	SucA	TCA 3	PP_4189	-1.7512	1.71578e-05	-2.12442	0.000165325
Alphaketoglutarate dehydrogenase	SucB	TCA 3	PP_4188	-1.08833	0.533941	-1.5201	0.000917995
Alphaketoglutarate dehydrogenase	Lpd	TCA 3	PP_5366	-1.61923	0.000647485	-2.24976	0.0228817
Succinyl-CoA synthetase	SucC	TCA 4	PP_4186	-1.45571	0.0206461	-2.03314	0.00169667
Succinyl-CoA synthetase	SucD	TCA 4	PP_4185	-1.66972	0.000288727	-2.51767	4.9742e-05
Succinyl-CoA synthetase	ScpC	TCA 4	PP_0154	-1.44343	0.10216	-2.23194	0.00159842
Succinate dehydrogenase	SdhA	TCA 5	PP_4191	-1.15634	0.0188196	-1.27238	0.0818831
Succinate dehydrogenase	SdhB	TCA 5	PP_4190	1.06392	0.548959	-1.19051	0.0945012
Succinate dehydrogenase	SdhC	TCA 5	PP_4193	n.d.		n.d.
Succinate dehydrogenase	SdhD	TCA 5	PP_4192	1.25294	0.467214	1.07251	0.87675
Fumarase	unnamed	TCA 6	PP_0897	-1.46911	0.0060289	-1.58385	0.0279572
Fumarase	FumC-II	TCA 6	PP_1755	1.27285	0.233876	1.24271	0.45667
Malate dehydrogenase	Mdh	TCA 7	PP_0654	-1.32893	0.357182	-1.35516	0.402005
Malate dehydrogenase	Mqo1	TCA 7	PP_0751	-1.03103	0.546073	-1.19385	0.230064
Malate dehydrogenase	Mqo2	TCA 7	PP_1251	1.15617	0.110921	1.12977	0.21592
Malate dehydrogenase	Mqo3	TCA 7	PP_2925	1.35614	0.0508126	1.38001	0.260182
Citrate synthase	GltA	TCA 8	PP_4194	-1.4598	0.000983215	-1.90176	0.00312384
Isocitrate lyase	AceA	Glyoxylate shunt	PP_4116	1.42042	0.00835991	1.52585	0.00867559
Malate synthase	GlcB	Glyoxylate shunt	PP_0356	-1.71115	0.00698849	-1.64398	0.0179756
Malic enzyme	MaeB	Malate -> Pyruvate	PP_5085	-1.11809	0.0894905	-1.22472	0.0730744
Pyruvate carboxylase	PycA	OAA production	PP_5347	1.43574	0.0201695	1.50587	0.113398
Pyruvate carboxylase	PycB	OAA production	PP_5346	1.24343	0.0256234	1.34458	0.161172
Oxaloacetate decarboxylase	unnamed	OAA -> pyruvate	PP_1389	-1.29739	0.00271893	1.12665	0.214916
Pyruvate kinase	PykA	PEP -> pyruvate	PP_1362	-1.33534	0.00794697	-1.35799	0.098593
PEP synthetase	PpsA	Pyruvate -> PEP	PP_2082	-1.6538	0.000821674	-2.46064	0.00117298
PEP carboxylase	Ppc	OAA production	PP_1505	-1.14819	0.120832	-1.09224	0.687708
Pyruvate dehydrogenase	AceE	Pyruvate -> AcCoA	PP_0339	-1.39314	0.00698893	-1.85088	0.00452006
Pyruvate dehydrogenase	AceF	Pyruvate -> AcCoA	PP_0338	-1.03067	0.720726	-1.56602	0.00631016
Pyruvate dehydrogenase	BkdB	Pyruvate -> AcCoA	PP_4403	-1.10171	0.333094	-1.08749	0.307583
