# Supplementary material for: Pseudomonas putida Responds to the Toxin GraT by Inducing Ribosome Biogenesis Factors and Repressing TCA Cycle Enzymes
Source: Toxins (Basel). 2019 Feb 9;11(2):103. doi: 10.3390/toxins11020103 (PMC6410093; doi:10.3390/toxins11020103)
Supplement: Supplementary file 1 [file toxins-11-00103-s001.zip › toxins-422469-supple-final/Table S5.xlsx]

## Sheet: Leht1
Table S5. Comparison of metabolite levels in ΔgraA and wild-type P. putida
*Statistically significant results are presented in bold type.
TCA intermediates and related compounds	30 °C		25 °C
Compound	ΔgraA/WT	p-value	ΔgraA/WT	p-value
Acetyl-CoA	-1.88	0.4	1.39	0.68
Aconitate	4.26	0.36	-2.28	0.37
ADP	1.44	0.64	1.18	0.58
ADP/AMP	-2.11	0.42	1.28	0.51
Alanine	1.42	0.43	2.49	0.1
AMP	1.15	0.08	1.15	0.07
Aspartate	-1.01	0.98	-1.12	0.87
ATP	-1.55	0.45	1.33	0.39
Citrate	3.84	0.13	1.71	0.23
Citrates	3.09	0.14	1.73	0.19
CoA	1.19	0.72	-1.67	0.32
CoA1	2.03	0.23	-1.23	0.78
Creatine	-1.3	0.51	1.08	0.86
FADH2	1.56	0.49	1.33	0.44
Fumarate	1.05	0.85	-1.65	0.02
Glutamate	1.38	0.35	2.62	0.33
Glyoxylate	1.53	0.34	1.04	0.89
Hexoses	1.03	0.91	1.62	0.17
Isocitrate	-1.07	0.84	1.09	0.69
Lactate	-1.29	0.34	1.13	0.74
Malate	1.55	0.08	-1.79	0.0008
NAD	-1.23	0.63	1.25	0.45
NADH	-1.95	0.49	1.26	0.72
NADH/NAD	-1.21	0.83	1.33	0.69
NADH1	4.42	0.2	1.33	0.41
OAA	2.68	0.02	4.03	2.52e-07
OAA/Asp	12.72	0.38	4.87	0.26
Phosphohexoses	2.48	0.19	-1.97	0.27
Pyruvate	1.58	0.44	-1.08	0.83
Succinate	-1.15	0.58	1.15	0.44
αKG	-1.13	0.67	1.1	0.65
αKG/Glu	1.51	0.4	-1.55	0.41
Amino acids	30 °C		25 °C
Compound	ΔgraA/WT	p-value	ΔgraA/WT	p-value
Alanine	-1.04	0.71	1.01	0.94
Arginine	-1.38	0.0039	-1.4	0.06
Asparagine	1.2	0.1	1.12	0.28
Aspartic acid	-1.01	0.78	1.03	0.57
Citrulline	1.03	0.65	1.01	0.9
Cysteine	1.68	0.18	1.04	0.95
Glutamic acid	1.05	0.62	1.19	0.18
Glutamine	1.06	0.56	1.13	0.25
Glycine	-1.14	0.59	1.12	0.59
Histidine	1.11	0.35	1.2	0.51
Homocysteine	1.33	0.64	1.18	0.75
Hydroxyproline	-1.2	0.43	1.18	0.57
Leucine/Isoleucine	-1.11	0.06	1.01	0.8
Lysine	-1.01	0.92	-1.03	0.75
Methionine	-1.02	0.97	1.87	0.3
Ornithine	1.09	0.32	-1.03	0.86
Phenylalanine	1.08	0.11	1.08	0.01
Proline	-1.04	0.73	1.16	0.17
Serine	-1.05	0.61	-1.08	0.3
Threonine	-1.01	0.92	-1.08	0.32
Tryptophan	1.14	0.03	1.19	0.0017
Tyrosine	1.19	0.0023	1.19	0.002
Valine	-1.02	0.76	-1.04	0.43
