# Supplementary material for: Pseudomonas putida Responds to the Toxin GraT by Inducing Ribosome Biogenesis Factors and Repressing TCA Cycle Enzymes
Source: Toxins (Basel). 2019 Feb 9;11(2):103. doi: 10.3390/toxins11020103 (PMC6410093; doi:10.3390/toxins11020103)
Supplement: Supplementary file 1 [file toxins-11-00103-s001.zip › toxins-422469-supple-final/Table S6_revised.xlsx]

## Sheet: Leht1
Table S6. Oligonucleotide sequences used in this study
Oligonucleotide	Sequence 5’-3’	Purpose
deaD-eesKpn	TAAGGTACCGGCATTACTGGGAACT	Construction of pEMG-ΔdeaD and verification of ΔdeaD strains
deaD-algus	CAGCAACAATGTTCGGGTTA	Construction of pEMG-ΔdeaD
deaD-delpikk	TAACCCGAACATTGTTGCTGAGAAGCTGCTGTCCAAGCTC	Construction of pEMG-ΔdeaD
deaD-tagaSac	AGAGCTCCGCTGTCGCTGATGTACC	Construction of pEMG-ΔdeaD and verification of ΔdeaD strains
csiD-eesBam	TAGGATCCTTGGCCAATGTATGCGAGT	Construction of pEMG-ΔcsiD and verification of ΔcsiD strains
csiD-delpikk	GGAAGGCGACGTAACCACGCAGTGGCATGACAAGTTCGT	Construction of pEMG-ΔcsiD
csiD-lopp	CGTGGTTACGTCGCCTTCC	Construction of pEMG-ΔcsiD
csidD-tagaEco	TAGAATTCAATTGACGATACCGCTGGAC	Construction of pEMG-ΔcsiD and verification of ΔcsiD strains
lhgO-eesBam	TAGGATCCTCGACGAAAAGAACATGGAA	Construction of pEMG-ΔlhgO and verification of ΔlhgO strains
lhgO-delpikk	CCTCTGGTTGGCCGACAGGCCGCCAATGATGATGAAATC	Construction of pEMG-ΔlhgO
lhgO-lopp	CTGTCGGCCAACCAGAGG	Construction of pEMG-ΔlhgO
lhgO-tagaEco	TAGAATTCACGACAACACCCAGATCTCC	Construction of pEMG-ΔlhgO and verification of ΔlhgO strains
1585Cla	AATATCGATGCGCCATATTTGCTTT	Verification of ΔgraA strain
1585Sac	ACCGAGCTCAGCAGGATGAGAACGGTG	Verification of ΔgraA strain
	The sites for restriction enzymes are underlined.
