# Supplementary material for: Pseudomonas putida Responds to the Toxin GraT by Inducing Ribosome Biogenesis Factors and Repressing TCA Cycle Enzymes
Source: Toxins (Basel). 2019 Feb 9;11(2):103. doi: 10.3390/toxins11020103 (PMC6410093; doi:10.3390/toxins11020103)
Supplement: Supplementary file 1 [file toxins-11-00103-s001.zip › toxins-422469-supple-final/Tables S1&S2_revised.xlsx]

## Sheet: Cover sheet
	List of Supplementary material:
	Table S1. List of proteins identified at 30 °C and analysis of differences in protein abundances between ΔgraA and P. putida wild-type.
	Table S2. List of proteins identified at 25 °C and analysis of differences in protein abundances between ΔgraA and P. putida wild-type.

## Sheet: Table S1. 30 °C
Table S1. List of proteins identified at 30 °C and analysis of differences in protein abundance between ΔgraA and P. putida wild-type.
ΔgraA vs WT, 30 °C	Student's T-test p-value	Fold change in ΔgraA compared to wild-type	Protein	Gene
Statistically significant changes, more than 2-fold	0.000159714	-2.19237	Magnesium transporter, ATP-dependent (EC 3.6.3.2)	mgtA PP_2645
	0.000276014	-2.01446	Putative aldehyde dehydrogenase (EC 1.2.1.3)	aldA PP_2487
	0.000236109	2.22543	Putative methyltransferase CheR3 (EC 2.1.1.-)	cheR3 PP_3760
	0.000170776	2.51821	ATP-dependent RNA helicase DeaD (EC 3.6.4.13) (Cold-shock DEAD box protein A)	deaD PP_1868
	0.000428839	2.55024	Ribonuclease 3 (EC 3.1.26.3) (Ribonuclease III) (RNase III)	rnc PP_1433
	0.000221382	4.06271	Protein CsiD	csiD PP_2909
Statistically significant changes, less than 2-fold	0.000477301	-1.83838	Tryptophan synthase beta chain (EC 4.2.1.20)	trpB PP_0083
	1.71578e-05	-1.7512	2-oxoglutarate decarboxylase, thiamine-requiring E1 subunit (EC 1.2.4.2)	sucA PP_4189
	0.000428323	-1.75048	Isocitrate dehydrogenase (EC 1.1.1.-)	idh PP_4012
	0.000358466	-1.69332	Dipeptide ABC transporter-periplasmic binding protein (EC 3.6.3.23)	dppA-I PP_0882
	0.000288727	-1.66972	Succinate--CoA ligase [ADP-forming] subunit alpha (EC 6.2.1.5)	sucD PP_4185
	0.000457435	-1.66672	Putative Glycosyl transferase	PP_1786
	0.00020872	-1.56661	Branched-chain-amino-acid aminotransferase (EC 2.6.1.42)	ilvE PP_3511
	0.000169039	-1.4071	Ferredoxin--NADP(+) reductase (EC 1.18.1.2)	fpr-I PP_1638
	0.000206629	1.29223	UPF0313 protein PP_4872	PP_4872
	0.000122658	1.3369	Putative CheV-like chemotaxis protein	PP_2128
	1.47545e-07	1.39207	Septation protein	yceG PP_1918
	8.97176e-05	1.50467	Peptidyl-prolyl cis-trans isomerase (PPIase) (EC 5.2.1.8)	ppiA PP_4541
	4.35135e-05	1.56953	Transcription termination factor Rho (EC 3.6.4.-) (ATP-dependent helicase Rho)	rho PP_5214
	0.000406626	1.57129	ATP-dependent RNA helicase RhlE (EC 3.6.4.13)	rhlE rhlE-II PP_4980
	7.60778e-05	1.64442	Allantoinase (EC 3.5.2.5)	puuE PP_4286
	7.59993e-05	1.65282	Probable GTP-binding protein EngB	engB PP_0124
	0.000272064	1.67796	Recombination protein RecR	recR PP_4267
	9.00367e-05	1.72344	Putative glycine-betaine dioxygenase subunit (EC 1.13.-.-)	gbcA PP_0315
	0.000460656	1.78717	Subunit of a proton-driven complex used for maintenance of outer membrane stability	tolR PP_1220
Not statistically significant changes, sorted by ascending p-values	0.000540548	1.41506	Multidrug efflux transport system-putative membrane fusion protein	mdtA PP_3585
	0.000580015	1.63503	Dihydropteroate synthase (DHPS) (EC 2.5.1.15) (Dihydropteroate pyrophosphorylase)	folP PP_4717
	0.000588535	1.66265	DNA-binding transcriptional repressor	csiR PP_2908
	0.00060257	1.1334	VacJ lipoprotein	vacJ PP_2163
	0.000647485	-1.61923	Dihydrolipoyl dehydrogenase (EC 1.8.1.4)	lpd PP_5366
	0.000699868	-2.41187	Uncharacterized protein	PP_5399
	0.000790184	1.75556	Uncharacterized protein	PP_3703
	0.000806184	2.406	Uncharacterized protein	PP_4293
	0.000821674	-1.6538	Phosphoenolpyruvate synthase (PEP synthase) (EC 2.7.9.2) (Pyruvate, water dikinase)	ppsA PP_2082
	0.000829144	-2.03794	Glycine dehydrogenase (decarboxylating) 1 (EC 1.4.4.2) (Glycine cleavage system P-protein 1) (Glycine decarboxylase 1) (Glycine dehydrogenase (aminomethyl-transferring) 1)	gcvP1 gcvP-1 PP_0988
	0.000841845	1.61012	tRNA-dihydrouridine synthase B (EC 1.3.1.-)	dusB PP_4820
	0.000869356	1.60161	Translation initiation factor IF-3	infC PP_2466
	0.000879198	-1.46412	Putative dipeptidase	PP_0203
	0.00088538	1.65938	Curved DNA-binding protein	cbpA PP_4848
	0.000954103	-1.74471	Uricase/urate oxidase (EC 1.7.3.3)	puuD PP_3099
	0.000959338	-1.91235	Sensor histidine kinase	PP_1067
	0.000983215	-1.4598	Citrate synthase	gltA PP_4194
	0.000989683	1.15968	RNA polymerase-associated protein RapA (EC 3.6.4.-) (ATP-dependent helicase HepA)	rapA hepA PP_1145
	0.000997333	1.81882	GTPase Era	era PP_1434
	0.00100553	-1.6007	Sulfate/thiosulfate import ATP-binding protein CysA (EC 3.6.3.25) (Sulfate-transporting ATPase)	cysA PP_5168
	0.0010191	-1.53529	N-acetyl-gamma-glutamyl-phosphate reductase 1 (AGPR 1) (EC 1.2.1.38) (N-acetyl-glutamate semialdehyde dehydrogenase 1) (NAGSA dehydrogenase 1)	argC1 PP_0432
	0.0010359	2.19333	Ribosomal silencing factor RsfS	rsfS PP_4809
	0.00104537	2.31475	Methyl-accepting chemotaxis protein McpS	mcpS PP_4658
	0.00105314	1.71391	Ribosomal RNA large subunit methyltransferase K/L [Includes: 23S rRNA m2G2445 methyltransferase (EC 2.1.1.173) (rRNA (guanine-N(2)-)-methyltransferase RlmL);23S rRNA m7G2069 methyltransferase (EC 2.1.1.264) (rRNA (guanine-N(7)-)-methyltransferase RlmK)]	rlmL PP_2096
	0.00109659	1.58999	DNA primase (EC 2.7.7.-)	dnaG PP_0388
	0.00109779	1.28299	3-oxoadipate enol-lactonase 2 (EC 3.1.1.24)	pcaD PP_1380
	0.00109839	1.32487	Flagellar brake protein YcgR (Cyclic di-GMP binding protein YcgR)	ycgR PP_4397
	0.00112309	1.19265	Uncharacterized protein	PP_3024
	0.00118429	-1.46353	Glutamine synthetase (EC 6.3.1.2)	glnA PP_5046
	0.0011912	-1.35661	ATP-dependent protease ATPase subunit HslU (Unfoldase HslU)	hslU PP_5001
	0.00127457	-1.74406	Site-specific recombinase, resolvase family	PP_1116
	0.00129855	1.71309	Transcriptional regulator, LysR family	PP_4156
	0.00130188	-1.32812	Anthranilate synthase component 1 (EC 4.1.3.27)	trpE PP_0417
	0.00139585	-1.5851	NAD-specific glutamate dehydrogenase (EC 1.4.1.2)	gdhB PP_2080
	0.0014215	-1.22831	Dihydroorotase (DHOase) (EC 3.5.2.3)	pyrC pyrC' PP_4999
	0.00142604	-1.37726	Aldehyde dehydrogenase (EC 1.2.1.3)	aldB-I PP_0545
	0.00143567	-122.554	Outer membrane ferripyoverdine receptor FpvA, TonB-dependent	fpvA PP_4217
	0.00144823	1.57145	Siroheme synthase [Includes: Uroporphyrinogen-III C-methyltransferase (Urogen III methylase) (EC 2.1.1.107) (SUMT) (Uroporphyrinogen III methylase) (UROM);Precorrin-2 dehydrogenase (EC 1.3.1.76);Sirohydrochlorin ferrochelatase (EC 4.99.1.4)]	cysG cobA-2 PP_3999
	0.00148632	1.5585	Lipid-A-disaccharide synthase (EC 2.4.1.182)	lpxB PP_1604
	0.0015528	1.67327	ATP-dependent helicase HrpA	hrpA PP_4546
	0.00161177	2.43589	Phosphate acyltransferase (EC 2.3.1.n2) (Acyl-ACP phosphotransacylase) (Acyl-[acyl-carrier-protein]--phosphate acyltransferase) (Phosphate-acyl-ACP acyltransferase)	plsX PP_1912
	0.00170651	1.45705	Phosphate transporter	pitB PP_1373
	0.00175617	1.71115	NADP-dependent dihydropyrimidine dehydrogenase subunit PreA (EC 1.3.1.2)	pydA PP_4038
	0.00183605	1.83009	Oxidoreductase Rmd	rmd PP_1800
	0.00184771	-2.20206	NADH-dependent flavin oxidoreductase, Oye family	PP_2486
	0.00187502	1.3982	Poly(A) polymerase I (PAP I) (EC 2.7.7.19)	pcnB PP_4697
	0.00188131	1.37599	30S ribosomal protein S11	rpsK PP_0477
	0.0018888	1.38698	Aminodeoxychorismate synthase / para-aminobenzoate synthase multi-enzyme complex (EC 2.6.1.85)	pabB PP_2329
	0.00191697	1.51958	ATP-dependent RNA helicase RhlB (EC 3.6.4.13)	rhlB PP_1295
	0.00192629	1.79334	Orotidine 5'-phosphate decarboxylase (EC 4.1.1.23) (OMP decarboxylase) (OMPDCase) (OMPdecase)	pyrF PP_1815
	0.00193115	1.70473	DNA polymerase III subunit epsilon (EC 2.7.7.7)	dnaQ PP_4141
	0.00193403	-2.57746	D-3-phosphoglycerate dehydrogenase / alpha-ketoglutarate reductase (EC 1.1.1.95) (EC 1.1.99.2)	serA PP_5155
	0.00195899	-1.5015	AMP-binding domain protein	PP_3553
	0.00196427	-1.4328	Argininosuccinate synthase (EC 6.3.4.5) (Citrulline--aspartate ligase)	argG PP_1088
	0.0020692	1.6169	Uncharacterized protein	PP_0765
	0.0021277	1.8208	NADP-dependent dihydropyrimidine dehydrogenase subunit (EC 1.3.1.2)	pydX PP_4037
	0.0021293	-1.42375	Putative amine oxidase	PP_4983
	0.00220075	2.56682	Uncharacterized protein	PP_5126
	0.00224179	-2.05012	Uncharacterized protein	PP_4448
	0.00227693	-1.32366	Probable alpha-L-glutamate ligase (EC 6.3.2.-)	rimK PP_0248
	0.00227763	1.31965	Type I restriction enzyme EcoEI M protein (EC 2.1.1.72)	hsdM PP_4741
	0.00228524	-1.96446	Acetohydroxybutanoate synthase / acetolactate synthase (EC 2.2.1.6)	ilvH PP_4679
	0.00242427	1.56064	Uncharacterized protein	ybeZ PP_4787
	0.00243757	3.39021	Putative glutathione-dependent thiol reductase	yffB PP_1531
	0.00245961	-2.2238	ThiJ/PfpI family protein	PP_2491
	0.00261895	2.69517	Uncharacterized protein	PP_4628
	0.00263373	1.98717	Ribosomal RNA small subunit methyltransferase A (EC 2.1.1.182) (16S rRNA (adenine(1518)-N(6)/adenine(1519)-N(6))-dimethyltransferase) (16S rRNA dimethyladenosine transferase) (16S rRNA dimethylase) (S-adenosylmethionine-6-N', N'-adenosyl(rRNA) dimethyltransferase)	rsmA ksgA PP_0401
	0.00264845	-1.67681	dTDP-glucose 4,6-dehydratase (EC 4.2.1.46)	rffG PP_1785
	0.00266176	1.39647	Lysine / arginine / ornithine ABC transporter-periplasmic binding protein (EC 3.6.3.21)	argT PP_4486
	0.00270834	-1.21569	Arginine biosynthesis bifunctional protein ArgJ [Cleaved into: Arginine biosynthesis bifunctional protein ArgJ alpha chain;Arginine biosynthesis bifunctional protein ArgJ beta chain] [Includes: Glutamate N-acetyltransferase (EC 2.3.1.35) (Ornithine acetyltransferase) (OATase) (Ornithine transacetylase);Amino-acid acetyltransferase (EC 2.3.1.1) (N-acetylglutamate synthase) (AGSase)]	argJ PP_1346
	0.00271893	-1.29739	Oxaloacetate decarboxylase (EC 4.1.1.3)	PP_1389
	0.00272085	1.06878	Signal recognition particle protein (Fifty-four homolog)	ffh PP_1461
	0.0027397	1.5571	Alkyl hydroperoxide reductase subunit F (EC 1.8.1.-)	ahpF PP_2440
	0.0028272	1.86297	Multidrug efflux RND outer membrane protein OprN	oprN PP_3427
	0.00285718	1.82918	Pyrimidine operon regulatory protein/uracil phosphoribosyltransferase (EC 2.4.2.9)	pyrR PP_4997
	0.00287122	1.62673	Probable Fe(2+)-trafficking protein	PP_0285
	0.00299306	1.8823	Ribosomal RNA large subunit methyltransferase E (EC 2.1.1.166) (23S rRNA Um2552 methyltransferase) (rRNA (uridine-2'-O-)-methyltransferase)	rlmE ftsJ rrmJ PP_4719
	0.00313715	1.41536	L-glutamate synthase(NADPH) alpha subunit (EC 1.4.1.13)	gltB PP_5076
	0.00314285	2.1889	Methyl-accepting chemotaxis protein McpG	mcpG pctA PP_1371
	0.00315361	-1.47198	Spermidine/putrescine ABC transporter-periplasmic subunit	spuD PP_5181
	0.00315879	-32.836	Putative Cation ABC transporter, periplasmic cation-binding protein	PP_3801
	0.00316146	1.46543	Ribonucleoside hydrolase (EC 3.2.2.-) (EC 3.2.2.3)	Nuh PP_2460
	0.00325865	1.52501	MutT/nudix family protein	PP_1062
	0.00328678	-1.15524	Methylcrotonyl-CoA carboxylase biotin-containing subunit alpha (EC 6.4.1.4)	mccA PP_4067
	0.00333668	1.20323	ATP-dependent DNA 3' to 5' helicase (EC 3.6.1.-)	recQ PP_4516
	0.00334598	1.31351	Uncharacterized protein	PP_2892
	0.00335881	1.39902	Ferric iron uptake global transcriptional repressor Fur-Fe+2	fur PP_4730
	0.0035364	1.37909	Ribonuclease R (RNase R) (EC 3.1.13.1)	rnr PP_4880
	0.00363742	-1.39081	NADH dehydrogenase (EC 1.6.99.3)	ndh PP_0626
	0.00371103	-1.60315	Tryptophan synthase alpha chain (EC 4.2.1.20)	trpA PP_0082
	0.00374963	1.63584	Cold shock protein CapB	capB PP_1099
	0.00376737	-1.68595	N5-carboxyaminoimidazole ribonucleotide synthase (N5-CAIR synthase) (EC 6.3.4.18) (5-(carboxyamino)imidazole ribonucleotide synthetase)	purK PP_5335
	0.00377084	-1.28184	Nickel ABC transporter periplasmic binding protein (EC 3.6.3.24)	nikA PP_3342
	0.00378746	-1.73906	AMP nucleosidase (EC 3.2.2.4)	amn PP_4779
	0.00384189	1.52697	GTPase HflX (GTP-binding protein HflX)	hflX PP_4893
	0.00386709	1.61954	AsnC family transcriptional regulator	PP_4776
	0.00397234	1.14985	Protein TolB	tolB PP_1222
	0.00402061	-1.24452	4-hydroxy-tetrahydrodipicolinate reductase (HTPA reductase) (EC 1.17.1.8)	dapB PP_4725
	0.00402255	1.2856	Metallo-beta-lactamase family protein	PP_0772
	0.00406217	2.09383	ABC transporter ATP-binding subunit	yehX PP_0868
	0.00412342	-1.46344	Uncharacterized protein	PP_1230
	0.00417016	1.37875	GTPase Obg (EC 3.6.5.-) (GTP-binding protein Obg)	obg PP_0690
	0.00421666	1.49412	Cell division protein FtsX	ftsX PP_5109
	0.00422593	-1.35408	Dihydrolipoyl dehydrogenase (EC 1.8.1.4)	lpdG PP_4187
	0.00427282	1.59878	UDP-N-acetylmuramate--L-alanine ligase (EC 6.3.2.8) (UDP-N-acetylmuramoyl-L-alanine synthetase)	murC PP_1338
	0.00436041	1.9185	Uncharacterized protein	PP_5059
	0.00441378	1.71874	GTP cyclohydrolase 1 1 (EC 3.5.4.16) (GTP cyclohydrolase I 1) (GTP-CH-I 1)	folE1 PP_1823
	0.00451588	-1.30089	Bifunctional purine biosynthesis protein PurH [Includes: Phosphoribosylaminoimidazolecarboxamide formyltransferase (EC 2.1.2.3) (AICAR transformylase);IMP cyclohydrolase (EC 3.5.4.10) (ATIC) (IMP synthase) (Inosinicase)]	purH PP_4822
	0.00454365	-1.25598	Glutamine--fructose-6-phosphate aminotransferase [isomerizing] (EC 2.6.1.16) (D-fructose-6-phosphate amidotransferase) (GFAT) (Glucosamine-6-phosphate synthase) (Hexosephosphate aminotransferase) (L-glutamine--D-fructose-6-phosphate amidotransferase)	glmS PP_5409
	0.00455241	2.01403	5-methyltetrahydropteroyltriglutamate-homocysteine methyltransferase	metE PP_2698
	0.00460105	1.69288	Maleylacetoacetate isomerase (EC 5.2.1.2)	hmgC PP_4619
	0.0046052	1.42429	Uncharacterized protein	PP_3611
	0.00468692	1.51964	Ditrans,polycis-undecaprenyl-diphosphate synthase ((2E,6E)-farnesyl-diphosphate specific) (EC 2.5.1.31) (Ditrans,polycis-undecaprenylcistransferase) (Undecaprenyl diphosphate synthase) (UDS) (Undecaprenyl pyrophosphate synthase) (UPP synthase)	uppS PP_1595
	0.00475676	1.31299	Ribose-phosphate pyrophosphokinase (RPPK) (EC 2.7.6.1) (5-phospho-D-ribosyl alpha-1-diphosphate) (Phosphoribosyl diphosphate synthase) (Phosphoribosyl pyrophosphate synthase) (P-Rib-PP synthase) (PRPP synthase) (PRPPase)	prs prsA PP_0722
	0.0047704	-1.37757	Branched-chain alpha-keto acid dehydrogenase complex, alpha subunit (EC 1.2.1.25) (EC 1.2.4.4)	bkdAA PP_4401
	0.0047843	1.9379	Acetyltransferase, GNAT family	PP_3243
	0.00484217	-1.51557	Diaminopimelate epimerase (DAP epimerase) (EC 5.1.1.7) (PLP-independent amino acid racemase)	dapF PP_5228
	0.00490432	1.36129	Type I restriction-modification system, S subunit	hsdS PP_4742
	0.00491791	2.00957	Hydrolase, haloacid dehalogenase-like family	PP_1789
	0.00505191	1.601	DNA translocase FtsK	ftsK PP_4004
	0.00507828	1.53722	Oligoribonuclease (EC 3.1.-.-)	orn PP_4902
	0.00518851	1.51918	Uncharacterized protein	PP_4941
	0.00518856	1.98538	Bacterioferritin (EC 1.16.3.1)	bfr-II PP_1082
	0.00519657	-1.69109	Protein ClpV1	clpV PP_3095
	0.00520667	2.91252	Outer-membrane porin D (EC 3.4.21.-)	opdN PP_3764
	0.00522485	-1.27917	Dihydrolipoyl dehydrogenase (EC 1.8.1.4)	lpdV PP_4404
	0.00535888	-1.77819	Uncharacterized protein	PP_1712
	0.00549	-1.19896	3-phosphoshikimate 1-carboxyvinyltransferase (EC 2.5.1.19) (5-enolpyruvylshikimate-3-phosphate synthase) (EPSP synthase) (EPSPS)	aroA PP_1770
	0.00556719	1.61924	Putative isomerase/hydrolase (EC 3.-.-.-)	ycgM PP_5153
	0.0055801	1.41055	D-alanine--D-alanine ligase B (EC 6.3.2.4) (D-Ala-D-Ala ligase B) (D-alanylalanine synthetase B)	ddlB PP_1339
	0.00562573	2.07842	Ribonuclease P protein component (RNase P protein) (RNaseP protein) (EC 3.1.26.5) (Protein C5)	rnpA PP_0008
	0.00567289	-3.93993	Uncharacterized protein	PP_2646
	0.00568281	-1.44258	Electron transfer flavoprotein subunit beta	etfB PP_4202
	0.00578902	-2.05374	D-lactate dehydrogenase (EC 1.1.-.-)	dld2 PP_4737
	0.00583539	1.77811	Uracil phosphoribosyltransferase (EC 2.4.2.9) (UMP pyrophosphorylase) (UPRTase)	upp PP_0746
	0.00586214	1.684	UDP-2,3-diacylglucosamine hydrolase (EC 3.6.1.54) (UDP-2,3-diacylglucosamine diphosphatase)	lpxH PP_2902
	0.00587831	1.93943	Putative DNA topology modulation kinase FlaR	PP_2995
	0.00588362	-1.82411	TrpH family protein	PP_4500
	0.00589285	1.75398	Histidine--tRNA ligase (EC 6.1.1.21) (Histidyl-tRNA synthetase) (HisRS)	hisS PP_0854
	0.00593612	-1.32076	Short-chain acyl-CoA dehydrogenase (EC 1.3.99.-)	PP_3492
	0.0060289	-1.46911	Fumarate hydratase class I (EC 4.2.1.2)	PP_0897
	0.00607172	1.6304	TetR family transcriptional regulator	PP_1968
	0.00610263	-1.37658	3-hydroxy acid dehydrogenase, NADP-dependent / malonic semialdehyde reductase (EC 1.1.1.276) (EC 1.1.1.298)	ydfG PP_4862
	0.00610391	1.23054	Ribonuclease E (RNase E) (EC 3.1.26.12)	rne PP_1905
	0.00619408	1.29839	DNA topoisomerase 4 subunit A (EC 5.99.1.3) (Topoisomerase IV subunit A)	parC PP_4912
	0.00626859	1.47671	Ribosomal RNA small subunit methyltransferase H (EC 2.1.1.199) (16S rRNA m(4)C1402 methyltransferase) (rRNA (cytosine-N(4)-)-methyltransferase RsmH)	rsmH mraW PP_1329
	0.00631112	-1.56456	2-ketoaldonate reductase / hydroxypyruvate/glyoxylate reductase (EC 1.1.1.215) (EC 1.1.1.79) (EC 1.1.1.81)	ghrB PP_1261
	0.0065259	1.65056	Ribosomal RNA large subunit methyltransferase G (EC 2.1.1.174) (23S rRNA m2G1835 methyltransferase) (rRNA (guanine-N(2)-)-methyltransferase RlmG)	rlmG PP_4648
	0.00653221	-1.66893	L-threonine dehydratase (EC 4.3.1.19) (Threonine deaminase)	ilvA-II ilvA PP_5149
	0.00654909	2.05191	Uncharacterized protein	PP_4109
	0.00661063	-1.50804	Methlytransferase, UbiE/COQ5 family	PP_1987
	0.00667072	-2.67949	Uncharacterized protein	PP_3089
	0.0066883	-1.32175	4-hydroxyphenylpyruvate dioxygenase (EC 1.13.11.27)	hpd PP_3433
	0.00692226	1.66147	Transcriptional regulator, LysR family	PP_3121
	0.00693545	-1.39107	Phosphoenolpyruvate-dependent regulator (With NPR and NTR proteins) (EC 2.7.3.9)	ptsP PP_5145
	0.00698849	-1.71115	Malate synthase G (EC 2.3.3.9)	glcB PP_0356
	0.00698893	-1.39314	Pyruvate dehydrogenase E1 component (EC 1.2.4.1)	aceE PP_0339
	0.0071105	1.50756	Saccharopine dehydrogenase	PP_2928
	0.00727063	1.14051	Cell wall structural actin-like protein MreB	mreB PP_0933
	0.00732793	1.37594	tRNA 2-thiocytidine biosynthesis protein TtcA	ttcA PP_1641
	0.00733161	-1.13591	Uncharacterized protein	PP_0287
	0.00734963	1.36562	Response regulator	PP_2942
	0.00737384	1.27096	Arabinose 5-phosphate isomerase (API) (EC 5.3.1.13)	kdsD PP_0957
	0.00739612	-1.24992	Beta-ketodecanoyl-(Acyl-carrier-protein) synthase (EC 2.3.1.207)	PP_4545
	0.00739933	1.20622	Quality control serine endoprotease DegS (EC 3.4.21.-)	degS PP_1301
	0.00756541	2.83545	Putative ornithine cyclodeaminase (EC 4.3.1.-)	PP_3533
	0.00760207	1.38549	Pyridoxal kinase PdxY (PL kinase) (EC 2.7.1.35)	pdxY PP_5357
	0.00767517	-2.2565	Alcohol dehydrogenase, NAD(P)-dependent (EC 1.1.1.1)	yqhD PP_2492
	0.00768514	-1.98644	Transposase	PP_5406
	0.00769741	1.44793	Putative ABC transporter, ATP-binding protein	PP_1078
	0.00774853	-1.20104	Trigger factor (TF) (EC 5.2.1.8) (PPIase)	tig PP_2299
	0.00776308	1.47664	UDP-N-acetylmuramoylalanine--D-glutamate ligase (EC 6.3.2.9) (D-glutamic acid-adding enzyme) (UDP-N-acetylmuramoyl-L-alanyl-D-glutamate synthetase)	murD PP_1335
	0.00784081	1.18567	Translation initiation factor IF-2	infB PP_4712
	0.00784105	1.44072	Uncharacterized protein	PP_0347
	0.00794697	-1.33534	Pyruvate kinase (EC 2.7.1.40)	pykA PP_1362
	0.00802803	2.18011	Adenine glycosylase (EC 3.2.2.-)	mutY PP_0286
	0.00803693	1.31165	Transcriptional regulator, Cro/CI family	PP_3896
	0.00835633	1.52032	Uncharacterized protein	PP_1134
	0.00835991	1.42042	Isocitrate lyase (EC 4.1.3.1)	aceA PP_4116
	0.00837002	-1.57803	Putative Oxidoreductase, FAD-binding	PP_5154
	0.00837196	1.54166	Toxin of the YefM-YoeB antitoxin/toxin complex and DNA-binding transcriptional repressor	yoeB PP_2939
	0.00843438	-1.24955	Glutamate 5-kinase (EC 2.7.2.11) (Gamma-glutamyl kinase) (GK)	proB PP_0691
	0.00844602	1.57971	Outer membrane protein, OmpA family	PP_1087
	0.00847213	1.32066	Uncharacterized protein	PP_1476
	0.00852067	-1.31109	Putative glyceraldehyde-3-phosphate dehydrogenase (EC 1.2.1.59)	PP_3443
	0.00854562	-1.43195	Uncharacterized protein	PP_4447
	0.00857829	1.62994	SsrA-binding protein (Small protein B)	smpB PP_4733
	0.00881396	-1.27131	Uncharacterized protein	PP_0564
	0.00895111	1.30079	GTPase Der (GTP-binding protein EngA)	der engA PP_0857
	0.00895671	1.56988	Putative ATP-binding component of a transport system	ybiT PP_2936
	0.0089642	-1.52131	Putative surface adhesion protein	PP_0168
	0.00898036	1.54932	Translation initiation factor IF-1	infA PP_4007
	0.00900441	-2.80421	Choline / betaine / carnitine ABC transporter-ATP binding subunit (EC 3.6.3.32)	cbcV PP_0294
	0.00909072	-2.11044	Uncharacterized protein	PP_2921
	0.00913534	1.51536	tRNA-specific 2-thiouridylase MnmA (EC 2.8.1.13)	mnmA trmU PP_4014
	0.00919525	-1.497	Sulfate adenylyltransferase subunit 1 (EC 2.7.7.4) (ATP-sulfurylase large subunit) (Sulfate adenylate transferase) (SAT)	cysNC cysN PP_1304
	0.0092127	-1.49514	Acetolactate synthase (EC 2.2.1.6)	ilvI PP_4680
	0.00926024	1.53061	Transcriptional regulator, GntR family	PP_4277
	0.00926405	-1.43798	2,3-bisphosphoglycerate-independent phosphoglycerate mutase (BPG-independent PGAM) (Phosphoglyceromutase) (iPGM) (EC 5.4.2.12)	gpmI pgm PP_5056
	0.00929125	-1.26272	Oxepin-CoA hydrolase/3-oxo-5,6-dehydrosuberyl-CoA semialdehyde dehydrogenase (EC 1.2.1.91) (EC 3.3.2.12)	paaZ PP_3270
	0.00940646	1.36647	RlpA-like lipoprotein	rlpA PP_4804
	0.00942817	-1.39352	Agglutination protein	tolC PP_4519
	0.00945407	-1.33435	Uncharacterized protein	PP_4115
	0.0095144	1.35804	UDP-N-acetylglucosamine--N-acetylmuramyl-(pentapeptide) pyrophosphoryl-undecaprenol N-acetylglucosamine transferase (EC 2.4.1.227) (Undecaprenyl-PP-MurNAc-pentapeptide-UDPGlcNAc GlcNAc transferase)	murG PP_1337
	0.00959035	2.1074	Putative Exopolysaccharide biosynthesis/transport protein	PP_3128
	0.00977155	1.51834	Nucleotide-binding protein PP_0949	PP_0949
	0.00982636	1.32539	Proton-pumping NADH:ubiquinone oxidoreductase, respiratory complex I, subunit E (EC 1.6.5.11)	nuoE PP_4122
	0.00984336	-1.92356	3-isopropylmalate dehydratase large subunit (EC 4.2.1.33) (Alpha-IPM isomerase) (IPMI) (Isopropylmalate isomerase)	leuC PP_1985
	0.00985201	1.29387	Putative peptidase (EC 3.4.-.-)	ydcP PP_3497
	0.00994843	1.67076	Deoxyuridine 5'-triphosphate nucleotidohydrolase (dUTPase) (EC 3.6.1.23) (dUTP pyrophosphatase)	dut PP_5286
	0.0105718	-1.29076	Dihydroxy-acid dehydratase (DAD) (EC 4.2.1.9)	ilvD PP_5128
	0.0107289	1.75413	Arabinose 5-phosphate isomerase (API) (EC 5.3.1.13)	PP_1806
	0.0107661	-1.30435	Adenylosuccinate synthetase (AMPSase) (AdSS) (EC 6.3.4.4) (IMP--aspartate ligase)	purA PP_4889
	0.0110117	-1.39089	Azurin	PP_4870
	0.011087	1.36322	3-deoxy-D-manno-octulosonic acid transferase (EC 2.4.99.12) (EC 2.4.99.13)	waaA PP_4928
	0.0112411	1.2571	Precorrin-3B C17-methyltransferase	cobJ PP_4826
	0.0112428	1.76098	Putative protease involved in Microcin B17 maturation and in sensitivity to the DNA gyrase inhibitor LetD	tldD PP_0940
	0.0113224	1.69021	Outer membrane efflux protein	PP_1798
	0.0113523	1.68196	ATP-dependent Clp protease adapter protein ClpS	clpS PP_4009
	0.0113936	-1.48988	MORN domain protein	PP_0551
	0.0114579	-1.48249	Uncharacterized protein	PP_5156
	0.0114751	1.49858	Uncharacterized protein	PP_2893
	0.0115708	1.71902	Peptidyl-tRNA hydrolase (PTH) (EC 3.1.1.29)	pth PP_0720
	0.0115842	1.38724	ATP-dependent RNA helicase (EC 3.6.4.13)	rhlE-I PP_4766
	0.0117754	-2.18808	Diaminopimelate decarboxylase (DAP decarboxylase) (DAPDC) (EC 4.1.1.20)	lysA-I lysA PP_2077
	0.0118064	1.4475	Cofactor of beta-methylthiolation of ribosomal protein S12	ycaO PP_3620
	0.0119815	2.36726	Uncharacterized protein	PP_5319
	0.0119865	-1.29877	ATP-dependent Clp protease proteolytic subunit (EC 3.4.21.92) (Endopeptidase Clp)	clpP PP_2300
	0.0120453	-1.51896	Uncharacterized protein	PP_3107
	0.0121868	-1.8342	L-lactate dehydrogenase (EC 1.1.-.-)	lldD PP_4736
	0.0121884	1.47137	Glycosyl transferase WbpY	wbpY PP_1801
	0.0123574	1.30062	UDP-N-acetylmuramoyl-L-alanyl-D-glutamate--2,6-diaminopimelate ligase (EC 6.3.2.13) (Meso-A2pm-adding enzyme) (Meso-diaminopimelate-adding enzyme) (UDP-MurNAc-L-Ala-D-Glu:meso-diaminopimelate ligase) (UDP-MurNAc-tripeptide synthetase) (UDP-N-acetylmuramyl-tripeptide synthetase)	murE PP_1332
	0.012403	-1.52493	N-acetyl-anhydromuramyl-L-alanine-amidase (EC 3.5.1.28)	ampD PP_0789
	0.0125425	1.7112	Single-stranded DNA-binding protein (SSB)	ssb PP_0485
	0.0126125	1.47564	Uncharacterized protein	PP_0759
	0.0126204	1.59465	Transaldolase (EC 2.2.1.2)	tal PP_2168
	0.0126802	2.98832	L-2-hydroxyglutarate oxidase (EC 1.1.3.15)	lhgO PP_2910
	0.0129233	1.44937	DNA helicase (EC 3.6.4.12)	PP_2565
	0.0129598	1.365	Adenine phosphoribosyltransferase (APRT) (EC 2.4.2.7)	apt PP_4266
	0.0129668	-1.20719	Chaperone protein DnaK (HSP70) (Heat shock 70 kDa protein) (Heat shock protein 70)	dnaK PP_4727
	0.0130072	-1.19362	Glucans biosynthesis protein G	opgG mgoG PP_5026
	0.0130381	1.45155	4-hydroxy-3-methylbut-2-en-1-yl diphosphate synthase (flavodoxin) (EC 1.17.7.3) (1-hydroxy-2-methyl-2-(E)-butenyl 4-diphosphate synthase)	ispG PP_0853
	0.0131898	1.56904	Site-specific recombinase, phage integrase family	PP_2841
	0.0132501	2.06981	Uncharacterized protein	PP_2182
	0.0133144	2.06253	Regulator of DnaA that prevents premature reinitiation of DNA replication	hda PP_1668
	0.0133322	1.49374	Phospholipid ABC transporter binding protein	mlaD PP_0960
	0.0134502	2.20357	Universal stress protein family	PP_3290
	0.013468	1.67068	ExbD/TolR family protein	PP_1899
	0.0136093	1.65165	Putative aerotaxis receptor	PP_2111
	0.0136234	1.98241	Cytochrome c family protein	PP_4232
	0.0137065	1.6659	DNA-binding transcriptional repressor PaaX(Phenylacetyl-CoA)	paaX PP_3286
	0.0137305	1.29431	30S ribosomal protein S16	rpsP PP_1462
	0.0138254	1.43809	Coproporphyrinogen/heterocyclic compound oxidase (Aerobic) (EC 1.3.99.-)	yggW PP_5101
	0.0139538	1.65857	Dyp-type peroxidase family protein	PP_3248
	0.0140435	1.6476	Methyl-accepting chemotaxis transducer/sensory box protein	PP_0779
	0.0140745	1.6692	Ribosome maturation factor RimM	rimM PP_1463
	0.0142922	1.20582	Phospholipid ABC transporter ATP-binding subunit	mlaF PP_0958
	0.0143446	-1.21978	tRNA uridine 5-carboxymethylaminomethyl modification enzyme MnmG (Glucose-inhibited division protein A)	mnmG gidA PP_0004
	0.014503	-1.27761	Agmatine deiminase (EC 3.5.3.12) (Agmatine iminohydrolase)	aguA PP_0266
	0.0145923	1.7928	Transcriptional regulator, LysR family	PP_2865
	0.0147174	1.27459	Putative of ABC superfamily informational factor: ATP-binding components	yheS PP_0196
	0.0147841	1.41618	Acetoacetyl CoA-transferase (Subunit B) (EC 2.8.3.-)	atoB PP_3123
	0.0147996	-1.33094	ATP-dependent protease-like protein	PP_0680
	0.014825	1.28822	DNA-directed DNA polymerase (EC 2.7.7.7)	dnaEA PP_1606
	0.0148388	1.4076	NAD-dependent epimerase/dehydratase family protein	PP_0501
	0.0149882	-1.42102	Glutamate / aspartate ABC transporter-ATP binding subunit (EC 3.6.3.21)	gltL PP_1068
	0.0150097	-1.22068	Uncharacterized protein	PP_3988
	0.0150701	1.60773	Cell division protein FtsZ	ftsZ PP_1342
	0.0152507	1.79722	Isoquinoline 1-oxidoreductase subunit alpha (EC 1.3.99.16)	iorA-II PP_3621
	0.0154219	2.08498	Uncharacterized protein	PP_2340
	0.015478	1.28804	Queuine tRNA-ribosyltransferase (EC 2.4.2.29) (Guanine insertion enzyme) (tRNA-guanine transglycosylase)	tgt PP_0833
	0.0155246	1.54661	Iron-sulfur cluster insertion protein ErpA	erpA PP_0433
	0.0155729	1.4376	Beta-hexosaminidase (EC 3.2.1.52) (Beta-N-acetylhexosaminidase) (N-acetyl-beta-glucosaminidase)	nagZ PP_2145
	0.015651	1.99145	Transcriptional regulator, Cro/CI family	PP_4068
	0.0157728	6.50634	Putative acetyltransferase, GNAT family	PP_3634
	0.0159166	1.24668	OmpA family protein	PP_4198
	0.0160634	-1.44812	Imidazoleglycerol-phosphate dehydratase (IGPD) (EC 4.2.1.19)	hisB PP_0289
	0.0161971	1.45873	Putative polysaccharide exported protein	PP_3126
	0.0162583	1.35838	Fumarylacetoacetase (EC 3.7.1.2)	hmgB PP_4620
	0.016469	-2.01161	Formate dehydrogenase-O, beta subunit (EC 1.2.1.2)	fdoH PP_0490
	0.0166692	1.332	Chemotaxis response regulator protein-glutamate methylesterase of group 1 operon (EC 3.1.1.61)	cheB1 PP_4337
	0.0166736	1.41917	D-alanyl-D-alanine carboxypeptidase (EC 3.4.16.4)	dacA PP_4803
	0.016853	1.93896	Na(+)/H(+) antiporter NhaB (Sodium/proton antiporter NhaB)	nhaB PP_4031
	0.0169288	1.29837	Colicin S4 and filamentous phage transport system	tolA PP_1221
	0.0171864	1.41009	Glutamate-pyruvate aminotransferase (EC 2.6.1.2)	alaA PP_1872
	0.0172214	-1.2466	Methionine gamma-lyase (EC 4.4.1.11)	mdeA PP_1308
	0.0172632	1.88291	Transcriptional regulator, MarR family	PP_4515
	0.0172691	1.2718	6-carboxy-5,6,7,8-tetrahydropterin synthase (EC 4.-.-.-)	queD PP_2341
	0.0173443	-1.76121	Uncharacterized protein	PP_3435
	0.0174081	-1.4378	Uncharacterized protein	PP_1787
	0.0175774	1.53233	SsDNA-specific exonuclease RecJ (EC 3.1.-.-)	recJ PP_1477
	0.0176505	1.57993	Subunit of a proton-driven complex used for maintenance of outer membrane stability	tolQ PP_1219
	0.0177515	2.70202	High frequency lysogenization protein HflD homolog	hflD PP_4015
	0.0178154	-1.3983	Putative Glutamate synthase, large subunit	PP_1060
	0.0178437	3.41764	Large-conductance mechanosensitive channel	mscL PP_4645
	0.0180245	1.25766	Putative ATP/GTP-binding protein of the AAA+ family	PP_1876
	0.0180983	-1.65057	D-lysine oxidase (EC 1.4.3.-)	amaD PP_3596
	0.0181064	1.64162	Uncharacterized protein	PP_1030
	0.0181651	-40.9535	Diaminobutyrate-2-oxoglutarate transaminase (EC 2.6.1.76)	pvdH PP_4223
	0.0181795	1.89106	Glucanase (EC 3.2.1.-)	bcsZ PP_2637
	0.0181975	1.35084	30S ribosomal protein S7	rpsG PP_0450
	0.0183016	-1.93842	10 kDa chaperonin (GroES protein) (Protein Cpn10)	groS groES PP_1360
	0.0183479	-1.5488	DNA-binding transcriptional repressor	rbsR PP_2457
	0.0183712	1.60369	Methyl-accepting chemotaxis transducer	PP_1488
	0.0184055	1.21663	Uncharacterized protein	PP_0550
	0.0184314	1.42268	Oxidative and nitrosative stress transcriptional dual regulator	oxyR PP_5309
	0.0184338	3.67564	Protease HtpX (EC 3.4.24.-) (Heat shock protein HtpX)	htpX PP_1871
	0.0184532	1.96045	Response regulator/sensor histidine kinase	PP_3758
	0.0185744	18.4678	Polyamine ABC transporter, permease protein	PP_0413
	0.0187214	-1.51244	OmpA family protein	PP_4669
	0.0187253	1.32672	4-hydroxy-3-methylbut-2-enyl diphosphate reductase (EC 1.17.7.4)	ispH PP_0606
	0.0188196	-1.15634	Succinate dehydrogenase flavoprotein subunit (EC 1.3.5.1)	sdhA PP_4191
	0.0189077	-1.31584	Aconitate hydratase B (EC 4.2.1.3) (EC 4.2.1.99) (2-methylisocitrate dehydratase)	acnB PP_2339
	0.0189083	1.29383	RNA polymerase sigma factor RpoD (Sigma-70)	rpoD PP_0387
	0.018991	-1.23351	Histidinol dehydrogenase (HDH) (EC 1.1.1.23)	hisD PP_0966
	0.0191327	1.11315	DNA repair protein RadA	radA PP_4644
	0.0193084	1.21091	Peptidase, M23/M37 family	PP_5057
	0.0194236	1.43364	Ribosomal RNA large subunit methyltransferase M (EC 2.1.1.186) (23S rRNA (cytidine2498-2'-O)-methyltransferase) (23S rRNA 2'-O-ribose methyltransferase RlmM)	rlmM PP_2113
	0.0194838	1.56191	C4-type zinc finger protein, DksA/TraR family	PP_2220
	0.0196386	-1.14967	Uncharacterized protein	PP_0693
	0.0196665	-9.29366	Putative Cation ABC transporter, ATP-binding protein	PP_3802
	0.0197834	2.22092	Putative tRNA-(Ms(2)io(6)a)-hydroxylase	PP_2188
	0.0198154	-1.53577	Putative amino-acid ABC transporter-binding protein YhdW	yhdW PP_1297
	0.0200174	2.70981	Putative zinc ABC transporter	PP_0120
	0.0200487	1.43843	Inner membrane protein AmpE	PP_0790
	0.0201317	-1.34881	Uncharacterized protein	PP_1245
	0.0201609	1.41002	Ribosome-binding factor A	rbfA PP_4711
	0.0201695	1.43574	Pyruvate carboxylase subunit A (EC 6.4.1.1)	pycA PP_5347
	0.0202095	2.11774	Triosephosphate isomerase (TIM) (TPI) (EC 5.3.1.1) (Triose-phosphate isomerase)	tpiA PP_4715
	0.0202253	1.65294	L-threonine dehydratase (EC 4.3.1.19) (Threonine deaminase)	ilvA-I ilvA PP_3446
	0.0202592	1.82004	Ribonuclease HII (RNase HII) (EC 3.1.26.4)	rnhB PP_1605
	0.0202616	-1.31423	Acetolactate synthase	PP_1157 PP_3365
	0.0202628	1.22207	UPF0176 protein PP_1758	PP_1758
	0.0203671	1.50805	Peptidoglycan DD transpeptidase (EC 3.4.-.-) (EC 3.4.16.4)	ftsI PP_1331
	0.0204207	2.39667	6-hydroxymethyl-7,8-dihydropterin pyrophosphokinase (EC 2.7.6.3)	folK PP_4698
	0.0204427	1.33607	Lipoprotein releasing system, permease protein	lolE PP_2156
	0.0206461	-1.45571	Succinate--CoA ligase [ADP-forming] subunit beta (EC 6.2.1.5) (Succinyl-CoA synthetase subunit beta) (SCS-beta)	sucC PP_4186 PP4186
	0.0206628	1.19433	30S ribosomal protein S20	rpsT PP_0600
	0.0206972	1.19532	Ribosomal RNA small subunit methyltransferase I (EC 2.1.1.198) (16S rRNA 2'-O-ribose C1402 methyltransferase) (rRNA (cytidine-2'-O-)-methyltransferase RsmI)	rsmI PP_1326
	0.0209249	1.9278	Response regulator	PP_5324
	0.0210608	-1.9759	Putative Hydratase/decarboxylase	PP_2652
	0.0210747	1.37796	Putative signal transduction protein	PP_5311
	0.0211519	-1.66785	Alcohol dehydrogenase, zinc-containing	PP_1720
	0.0213548	1.54021	Sensor histidine kinase/response regulator	PP_3651
	0.0214489	-1.82912	Transcriptional regulatory protein AlgP	algP PP_0194
	0.0214824	-1.24413	Poly(3-hydroxyalkanoate) polymerase 1 (EC 2.3.1.-)	phaA PP_5003
	0.0215199	1.57058	Uncharacterized protein	PP_4942
	0.021553	1.18265	Ecotin	eco PP_3072
	0.0215885	1.25138	Ribonuclease D (RNase D) (EC 3.1.13.5)	rnd PP_4591
	0.0216973	-1.25428	Ketol-acid reductoisomerase (NADP(+)) (KARI) (EC 1.1.1.86) (Acetohydroxy-acid isomeroreductase) (AHIR) (Alpha-keto-beta-hydroxylacyl reductoisomerase) (Ketol-acid reductoisomerase type 1) (Ketol-acid reductoisomerase type I)	ilvC PP_4678
	0.021805	-1.24707	Polyamine-transporting ATPase (EC 3.6.3.31)	spuF PP_5179
	0.0218934	-1.13531	Selenide, water dikinase (EC 2.7.9.3) (Selenium donor protein) (Selenophosphate synthase)	selD PP_0823
	0.0219209	1.34507	tRNA D-aminoacylase	ycfH PP_1967
	0.0219954	1.50628	Uncharacterized protein	PP_0673
	0.0221449	-1.2489	Acetyl-CoA carboxylase-biotin carboxylase subunit (EC 6.3.4.14) (EC 6.4.1.2)	accC PP_0558
	0.0221502	1.28302	Putative Helicase	PP_1125
	0.0221695	-1.24308	Formate-dependent phosphoribosylglycinamide formyltransferase (5'-phosphoribosylglycinamide transformylase 2) (Formate-dependent GAR transformylase) (EC 2.1.2.-) (GAR transformylase 2) (GART 2) (Non-folate glycinamide ribonucleotide transformylase) (Phosphoribosylglycinamide formyltransferase 2)	purT PP_1457
	0.0222268	-1.25861	Dipeptide ABC transporter-periplasmic binding protein (EC 3.6.3.23)	dppA-II PP_0884
	0.0222564	1.1478	Zinc metalloprotease (EC 3.4.24.-)	rseP PP_1598
	0.0223198	-1.69068	Uncharacterized protein	PP_0800
	0.0223382	1.42776	Phosphofructokinase	fruK PP_0794
	0.0223385	1.36148	DNA-binding transcriptional regulator, homocysteine-binding	metR-I PP_1063
	0.0224945	2.82921	Putative ATPases involved in chromosome partitioning	PP_3700
	0.0228853	1.39181	50S ribosomal protein L32	rpmF PP_1911
	0.0229068	1.4183	Uncharacterized protein	PP_3067
	0.0230014	-1.23272	Ribonucleoside-diphosphate reductase (EC 1.17.4.1)	nrdA PP_1179
	0.0230277	1.31281	Putative Lipoprotein	PP_0753
	0.023064	1.62567	Glucokinase (EC 2.7.1.2)	glk PP_1011
	0.0236523	1.78747	Putative Chemotaxis protein	PP_4987
	0.0237423	1.93267	Ribosomal RNA small subunit methyltransferase D (EC 2.1.1.171)	PP_5114
	0.0237619	-1.45832	Coenzyme PQQ synthesis protein E (Pyrroloquinoline quinone biosynthesis protein E)	pqqE PP_0376
	0.023763	2.14208	Alpha-ribazole-5'-phosphate phosphatase (EC 3.1.3.73)	PP_1680
	0.0238021	1.96396	Free methionine-(R)-sulfoxide reductase (EC 1.8.4.14)	msrC PP_1877
	0.0239779	-1.10241	Ribosome associated GTPase	typA PP_5044
	0.02416	-1.17291	Aspartate carbamoyltransferase (EC 2.1.3.2) (Aspartate transcarbamylase) (ATCase)	pyrB PP_4998
	0.0241663	-1.32197	Chorismate mutase/Prephenate dehydratase (EC 4.2.1.51) (EC 5.4.99.5)	pheA PP_1769
	0.0242726	1.50108	Ribosomal RNA large subunit methyltransferase F (EC 2.1.1.181) (23S rRNA mA1618 methyltransferase) (rRNA adenine N-6-methyltransferase)	rlmF PP_0976
	0.0242955	1.26188	DNA ligase (EC 6.5.1.2) (Polydeoxyribonucleotide synthase [NAD(+)])	ligA PP_4274
	0.0243748	-1.26508	Probable cytosol aminopeptidase (EC 3.4.11.1) (Leucine aminopeptidase) (LAP) (EC 3.4.11.10) (Leucyl aminopeptidase)	pepA PP_0980
	0.0243835	1.21668	Probable transcriptional regulatory protein PP_1214	PP_1214
	0.0245051	-2.03826	Protein secretion ABC efflux system, permease and ATP-binding protein	PP_0804
	0.0246336	1.33955	Ureidoglycolate lyase (EC 4.3.2.3) (Ureidoglycolatase)	allA PP_4288
	0.0247139	1.2661	Thioredoxin	trx PP_0510
	0.0249204	1.30963	ATP-dependent DNA helicase RecG (EC 3.6.4.12)	recG PP_5310
	0.0249236	-2.6961	Outer membrane pyoverdine efflux protein	ompQ PP_4211
	0.0250342	1.44529	DNA-binding response regulator	PP_1635
	0.0250919	1.209	Putative D-arabinose 1-dehydrogenase (EC 1.1.1.116)	PP_4932
	0.0251107	-1.82284	Uncharacterized protein	PP_1454
	0.0251491	1.45302	Multidrug efflux transport system-membrane fusion protein	emrA PP_3549
	0.025156	1.49917	Response regulator/GGDEF domain protein	PP_1494
	0.0252582	1.67766	Inositol monophosphatase family protein	PP_3157
	0.0255957	-1.5206	Putative Cystathionine gamma-synthase	PP_4594
	0.0256234	1.24343	Pyruvate carboxylase subunit B (EC 6.4.1.1)	pycB PP_5346
	0.0256946	1.38446	50S ribosomal protein L17	rplQ PP_0480
	0.0260675	1.50646	Aldehyde dehydrogenase family protein	PP_3646
	0.0261937	-1.17168	Dipeptide ABC transporter-periplasmic binding protein (EC 3.6.3.23)	dppA-III PP_0885
	0.0262391	1.45968	Precorrin-2 C(20)-methyltransferase (EC 2.1.1.130)	cobI PP_4827
	0.0262791	2.40086	Uncharacterized protein	PP_1828
	0.0264151	-1.23299	Arginine deiminase (ADI) (EC 3.5.3.6) (Arginine dihydrolase) (AD)	arcA PP_1001
	0.0268075	-1.48414	Branched chain amino acid transporter-ATP binding subunit	livG PP_1138
	0.0268712	1.62759	Uncharacterized protein	PP_4911
	0.0268771	1.58388	RecBCD enzyme subunit RecC (EC 3.1.11.5) (Exonuclease V subunit RecC) (ExoV subunit RecC) (Helicase/nuclease RecBCD subunit RecC)	recC PP_4674
	0.0271931	-1.3213	Uncharacterized protein	PP_5252
	0.0274129	-1.40831	UPF0312 protein PP_4981	PP_4981
	0.0275438	1.39575	Uncharacterized protein	PP_1353
	0.0276512	1.38369	Transposase	PP_0637 PP_4025 PP_4745
	0.0277273	-1.23808	Delta 1-piperideine-2-carboxylate reductase (EC 1.5.1.21)	dpkA PP_3591
	0.027926	1.24963	Uncharacterized protein	PP_1795
	0.0279456	-1.28641	RND membrane fusion protein	PP_1516
	0.0279667	1.23136	S4 domain protein	PP_1191
	0.028045	2.00992	Peptidase C26 (EC 3.5.1.94)	PP_3598
	0.0281208	2.26108	3-oxoacyl-(Acyl-carrier-protein) reductase	PP_0581
	0.0281761	-1.24084	30S ribosomal protein S1	rpsA PP_1772
	0.0282364	1.29363	Uncharacterized protein	PP_4570
	0.0282404	1.48862	Uncharacterized protein	PP_1666
	0.0285571	-1.76746	Major facilitator family transporter	PP_4398
	0.0285987	1.79159	Biotin synthase (EC 2.8.1.6)	bioB PP_0362 PP0362
	0.0288745	-1.41536	Putative 3-methyladenine DNA glycosylase (EC 3.2.2.-)	PP_4812
	0.0289098	1.31157	UDP-3-O-acylglucosamine N-acyltransferase (EC 2.3.1.-)	lpxD PP_1601
	0.028949	1.2704	DNA helicase (EC 3.6.4.12)	uvrD PP_5352
	0.029709	1.24814	Glutamine--tRNA ligase (EC 6.1.1.18) (Glutaminyl-tRNA synthetase) (GlnRS)	glnS PP_2904
	0.029714	1.9829	DNA-binding response regulator	PP_2347
	0.0298567	1.62824	Phosphoribosylglycinamide formyltransferase (EC 2.1.2.2) (5'-phosphoribosylglycinamide transformylase) (GAR transformylase) (GART)	purN PP_1664
	0.0299807	1.86385	Putative cell division protein	PP_5090
	0.0300631	-1.22574	Uncharacterized protein	PP_4819
	0.0300691	2.33818	Major facilitator family transporter	PP_3368
	0.0300789	1.26268	DNA polymerase III, gamma subunit (EC 2.7.7.7)	dnaX PP_4269
	0.0302091	1.52745	Methylenetetrahydrofolate reductase (EC 1.5.1.20)	metF PP_4977
	0.0302205	-1.34998	Chaperone protein DnaJ	dnaJ PP_4726
	0.0302385	-1.47072	Imidazole glycerol phosphate synthase subunit HisH (EC 2.4.2.-) (IGP synthase glutamine amidotransferase subunit) (IGP synthase subunit HisH) (ImGP synthase subunit HisH) (IGPS subunit HisH)	hisH PP_0290
	0.0303651	3.25029	Precorrin-4 C(11)-methyltransferase (EC 2.1.1.133)	cobM PP_3410
	0.0304193	-1.77919	Uncharacterized protein	PP_3091
	0.0306918	1.75415	Hydroxydechloroatrazine ethylaminohydrolase (EC 3.5.99.3)	oguA PP_2584
	0.0307144	-1.35265	Sulphite reductase hemoprotein, beta subunit	cysI PP_2371
	0.0309448	1.52843	Putative Formate dehydrogenase, alpha subunit	PP_2185
	0.0310242	-1.45033	Sensory box protein	PP_2258
	0.0310878	2.44038	L-serine dehydratase (EC 4.3.1.17)	tdcG-I PP_0297
	0.0313136	1.47747	Acyl-[acyl-carrier-protein]--UDP-N-acetylglucosamine O-acyltransferase (UDP-N-acetylglucosamine acyltransferase) (EC 2.3.1.129)	lpxA PP_1603
	0.0313411	1.50131	Nucleoid-associated protein PP_4268	PP_4268
	0.0313708	1.50997	Methyl-accepting chemotaxis protein McpA	mcpA pctB PP_2249
	0.0317564	-1.29671	Thiazole synthase (EC 2.8.1.10)	thiG PP_5104
	0.0318423	-1.25741	Uncharacterized protein	PP_0886
	0.0319519	1.58486	Putative Lipid A biosynthesis lauroyl acyltransferase	PP_0063
	0.0320506	1.26026	Phosphate import ATP-binding protein PstB 1 (EC 3.6.3.27) (ABC phosphate transporter 1) (Phosphate-transporting ATPase 1)	pstB1 PP_2659
	0.0322844	1.99743	Endoribonuclease YbeY (EC 3.1.-.-)	ybeY PP_4788
	0.0327208	2.33873	DNA-binding response regulator, LuxR family	PP_3551
	0.0330492	-78.5018	L-ornithine 5-monooxygenase (EC 1.13.12.-)	pvdA PP_3796
	0.0332905	1.52681	OmpA family protein	PP_1128
	0.0333468	2.99953	Transposase	PP_0334
	0.0335948	1.52041	Ferredoxin	fdx PP_0847
	0.0336715	-1.14923	DNA-directed RNA polymerase subunit beta' (RNAP subunit beta') (EC 2.7.7.6) (RNA polymerase subunit beta') (Transcriptase subunit beta')	rpoC PP_0448
	0.0339422	-1.37034	Methylglutaconyl-CoA hydratase (EC 4.2.1.18)	liuC PP_4066
	0.0340145	1.69427	Uncharacterized protein	PP_1397
	0.034037	1.51927	Uncharacterized protein	PP_4289
	0.0340438	1.29556	Glycosyl transferase, group 2 family protein	PP_1793
	0.0341087	1.39103	Formamidopyrimidine-DNA glycosylase (Fapy-DNA glycosylase) (EC 3.2.2.23) (DNA-(apurinic or apyrimidinic site) lyase MutM) (AP lyase MutM) (EC 4.2.99.18)	mutM fpg PP_5125
	0.0345245	-1.23314	Nitrogen regulation protein NR(I)	PP_4696
	0.0345429	-22.153	Pyoverdine biosynthesis related protein	pvdN PP_4214
	0.0345499	1.37141	Branched-chain amino acid ABC transporter, periplasmic amino acid-binding protein (BraC-like)	PP_4867
	0.0347553	-2.56246	Uncharacterized protein	PP_3445
	0.0349681	-1.30348	Uncharacterized protein	PP_1752
	0.0349723	1.29114	Probable cysteine desulfurase (EC 2.8.1.7)	csdA PP_1529
	0.0350925	-1.81748	Aromatic amino acid transport protein	aroP-II PP_4495
	0.0351228	1.59625	Uncharacterized protein	PP_4114
	0.0351606	-1.42585	Polyamine-transporting ATPase (EC 3.6.3.31)	PP_0411
	0.0351927	1.32761	KHG/KDPG aldolase (EC 4.1.1.3) (EC 4.1.2.14) (EC 4.1.3.16)	eda PP_1024
	0.0352355	-1.71544	Uncharacterized protein	PP_2277
	0.0352932	2.50586	Response regulator for chemotactic signal transduction	cheY PP_4340
	0.0353813	-1.22841	Glutathione synthetase (EC 6.3.2.3) (GSH synthetase) (GSH-S) (GSHase) (Glutathione synthase)	gshB PP_4993
	0.0354673	1.41426	DNA-dependent ATPase required for recombination	rarA PP_4002
	0.0356016	1.62045	Putative phage integrase	PP_2501
	0.0357523	1.24277	L-serine dehydratase (EC 4.3.1.17)	tdcG-II PP_0987
	0.0358306	1.37537	Cell shape-determining protein MreC	mreC PP_0934
	0.0358955	1.20819	Glycerol-3-phosphate dehydrogenase [NAD(P)+] (EC 1.1.1.94) (NAD(P)H-dependent glycerol-3-phosphate dehydrogenase)	gpsA PP_4169
	0.035912	1.70805	Ribosomal RNA large subunit methyltransferase H (EC 2.1.1.177) (23S rRNA (pseudouridine1915-N3)-methyltransferase) (23S rRNA m3Psi1915 methyltransferase) (rRNA (pseudouridine-N3-)-methyltransferase RlmH)	rlmH PP_4808
	0.0364513	1.34586	Small ribosomal subunit biogenesis GTPase RsgA (EC 3.6.1.-)	rsgA PP_4903
	0.0367873	1.16289	Elongation factor G 2 (EF-G 2)	fusB fusA-2 PP_4111
	0.0369369	1.97216	Putative RNA binding protein	PP_4720
	0.0370923	2.4202	Heat shock protein, Co2+ and Mg2+ efflux protein	corC PP_4789
	0.0373293	1.17904	Methionine import ATP-binding protein MetN 1 (EC 3.6.3.-)	metN1 PP_0114
	0.0373999	-1.35153	Uncharacterized protein	PP_3662
	0.0374006	1.34866	Lysine 2-monooxygenase (EC 1.13.12.2)	davB PP_0383
	0.0377383	-1.31224	Aconitate hydratase 1 (EC 4.2.1.3)	acnA-II PP_2336
	0.0377457	1.68055	Flagellar L-ring protein (Basal body L-ring protein)	flgH PP_4384
	0.0379018	1.4884	Transcriptional regulator, LacI family	PP_3415
	0.0379764	1.34146	Integral membrane ATP-dependent zinc metallopeptidase / HflK-HflC complex (EC 3.4.24.-)	hflK PP_4892
	0.0385995	1.59812	Flagellar M-ring protein	fliF PP_4369
	0.0386036	2.01431	NAD+-dependent succinate semialdehyde dehydrogenase (EC 1.2.1.24)	sad-II PP_3151
	0.0386663	1.40431	5-formyltetrahydrofolate cyclo-ligase (EC 6.3.3.2)	fau PP_5203
	0.0387739	1.37418	Magnesium chelatase, subunit ChII	PP_3506
	0.0388066	-1.24652	Electron transfer flavoprotein, alpha subunit	PP_0312
	0.0390362	-1.11158	Methionine--tRNA ligase (EC 6.1.1.10) (Methionyl-tRNA synthetase) (MetRS)	metG PP_1097
	0.0390633	-1.11695	Putative thiamine triphosphatase (EC 3.-.-.-)	ygiF PP_5187
	0.0390908	-1.88948	Branched-chain amino acids ABC transporter-periplasmic leucine binding subunit	livK PP_1141
	0.0391277	-1.37686	DNA-binding transcriptional dual regulator (NO)	norR PP_0807
	0.0391486	-1.13684	Acetyltransferase, GNAT family	PP_0541
	0.0392033	1.55657	Putative Glycine cleavage system transcriptional repressor	PP_1236
	0.0393741	-1.43582	Acyl-CoA dehydrogenase family protein	PP_3554
	0.0393794	-1.27147	Fe/S biogenesis protein NfuA	nfuA PP_2378
	0.0393993	1.37167	Uncharacterized protein	PP_5389
	0.0394152	-70.1863	Pyoverdine biosynthesis related protein	pvdO PP_4215
	0.0394475	-2.0301	Transcriptional regulator	PP_0055
	0.0396691	1.36418	Dual-specificity RNA methyltransferase RlmN (EC 2.1.1.192) (23S rRNA (adenine(2503)-C(2))-methyltransferase) (23S rRNA m2A2503 methyltransferase) (Ribosomal RNA large subunit methyltransferase N) (tRNA (adenine(37)-C(2))-methyltransferase) (tRNA m2A37 methyltransferase)	rlmN PP_0850
	0.0397612	1.59524	Iron-sulfur cluster assembly scaffold protein IscU	iscU PP_0843
	0.0397966	-1.6776	Superoxide dismutase [Fe] (EC 1.15.1.1)	sodB PP_0915
	0.0400658	1.40309	Pyrroline-5-carboxylate reductase (P5C reductase) (P5CR) (EC 1.5.1.2) (PCA reductase)	proC PP_3778
	0.0400721	1.43437	Putative L-serine dehydratase	PP_2930
	0.0401303	1.21132	DNA topoisomerase 1 (EC 5.99.1.2) (DNA topoisomerase I)	topA PP_2139
	0.040254	1.42191	Phosphoribosylformylglycinamidine cyclo-ligase (EC 6.3.3.1) (AIR synthase) (AIRS) (Phosphoribosyl-aminoimidazole synthetase)	purM PP_1665
	0.0406417	-1.14818	GGDEF domain protein	PP_0165
	0.0406822	1.62206	Putative cointegrate resolution protein T Tn4652	tnpT-II PP_3239
	0.0407835	-1.42481	Putative Long-chain-fatty-acid-CoA ligase	PP_4063
	0.0408345	-1.33522	Aminotransferase (EC 2.6.1.83)	alaC PP_0817
	0.0408595	1.44628	Putative Heptose kinase WapQ	PP_0346
	0.0410154	-2.12201	Detoxifying thioesterase of the phenylacetate degradation pathway	paaY PP_3285
	0.0415671	-1.22451	Acetyl-coenzyme A synthetase 1 (AcCoA synthetase 1) (Acs 1) (EC 6.2.1.1) (Acetate--CoA ligase 1) (Acyl-activating enzyme 1)	acsA1 PP_4487
	0.0417755	-1.24951	Uncharacterized protein	yfhM PP_0570
	0.0421678	1.22219	Lipopolysaccharide ABC transporter, subunit LptB	lptB PP_0953
	0.0422609	1.49998	Putative Outer membrane lipoprotein Blc	PP_4032
	0.0422997	-2.10908	L-lactate permease	lldP PP_4735
	0.0423741	1.14566	Phosphomannomutase (EC 5.4.2.8)	cpsG PP_1777
	0.0424191	1.44739	Transcriptional regulator, Cro/CI family	PP_0852
	0.0424397	-1.25262	Serine hydroxymethyltransferase 2 (SHMT 2) (Serine methylase 2) (EC 2.1.2.1)	glyA2 glyA-2 PP_0671
	0.0425954	-1.2977	Coenzyme PQQ synthesis protein B (Pyrroloquinoline quinone biosynthesis protein B)	pqqB PP_0379
	0.0427973	1.14211	Elongation factor 4 (EF-4) (EC 3.6.5.n1) (Ribosomal back-translocase LepA)	lepA PP_1431
	0.0428268	1.48959	Transcriptional regulator, AraC family	PP_4482
	0.0428906	1.54317	Uncharacterized protein	PP_2016
	0.0429623	1.79789	50S ribosomal protein L29	rpmC PP_0462
	0.0435109	1.34551	Uncharacterized protein	PP_4910
	0.0438662	-1.41048	Urea amidolyase-related protein	PP_2922
	0.0440734	-1.16012	Uncharacterized protein	PP_3699
	0.0443007	1.18341	Polyamine ABC transporter, periplasmic polyamine-binding protein	PP_3814
	0.0443218	-1.2307	Thiopurine S-methyltransferase (EC 2.1.1.67) (Thiopurine methyltransferase)	tpm PP_1870
	0.0445678	-1.28154	Coproporphyrinogen-III oxidase (EC 1.3.98.3)	hemN PP_4264
	0.0446153	1.28257	Holliday junction ATP-dependent DNA helicase RuvB (EC 3.6.4.12)	ruvB PP_1217
	0.0446447	-116.848	Non-ribosomal peptide synthase (Subunit of ferribactin synthase)	pvdL PP_4243
	0.0447048	-5.41655	Putative amino acid ABC transporter-ATP-binding subunit	yhdZ PP_1300
	0.0447295	1.25327	3-hydroxyacyl-[acyl-carrier-protein] dehydratase FabZ (EC 4.2.1.59) ((3R)-hydroxymyristoyl-[acyl-carrier-protein] dehydratase) ((3R)-hydroxymyristoyl-ACP dehydrase) (Beta-hydroxyacyl-ACP dehydratase)	fabZ PP_1602
	0.0449175	1.57189	Uncharacterized protein	PP_0894
	0.0449556	-1.42049	3-isopropylmalate dehydratase small subunit (EC 4.2.1.33) (Alpha-IPM isomerase) (IPMI) (Isopropylmalate isomerase)	leuD PP_1986
	0.0450994	1.43787	ThiJ/PfpI family protein	PP_3431
	0.0454049	1.21229	Acetyl-coenzyme A carboxylase carboxyl transferase subunit alpha (ACCase subunit alpha) (Acetyl-CoA carboxylase carboxyltransferase subunit alpha) (EC 6.4.1.2)	accA PP_1607
	0.0454246	4.62902	YcgL domain-containing protein PP_4590	PP_4590
	0.0460092	3.04024	Fimbrial protein	pilA PP_0634
	0.0460177	1.81988	Phenylalanine-4-hydroxylase (EC 1.14.16.1)	phhA PP_4490
	0.0463921	-1.19697	Gamma-glutamylputrescine oxidase	puuB PP_2448
	0.0464179	1.36941	Putative metal ion transporter	PP_5322
	0.0467517	1.58757	Conserved protein	yfiP PP_1634
	0.0470077	1.67663	UPF0250 protein PP_4802	PP_4802
	0.0474533	1.28715	Transcriptional regulator, TetR family	PP_3527
	0.0475558	1.40284	3-hydroxyisobutyrate dehydrogenase family protein	PP_1143
	0.0476774	-1.70228	ATP synthase subunit c (ATP synthase F(0) sector subunit c) (F-type ATPase subunit c) (F-ATPase subunit c) (Lipid-binding protein)	atpE PP_5418 PP5418
	0.0478745	1.8488	Esterase EstP (EC 3.1.1.1) (Autotransporter esterase EstP) (Palmitoyl-CoA hydrolase) (EC 3.1.2.2)	estP PP_0418
	0.0478932	-1.24634	Imidazole glycerol phosphate synthase subunit HisF (EC 4.1.3.-) (IGP synthase cyclase subunit) (IGP synthase subunit HisF) (ImGP synthase subunit HisF) (IGPS subunit HisF)	hisF PP_0293
	0.0479479	1.24214	Dienelactone hydrolase family protein	PP_1184
	0.0480171	4.86965	Uncharacterized protein	ykgJ PP_0819
	0.0482017	1.2749	Transcriptional regulator MvaT, P16 subunit	PP_1366
	0.0482387	-1.8551	Putative K(+)/H(+) antiporter subunit D	mrpD PP_2228
	0.0482866	1.11417	Isoleucine--tRNA ligase (EC 6.1.1.5) (Isoleucyl-tRNA synthetase) (IleRS)	ileS PP_0603
	0.0485261	3.56296	Putative enzyme (EC 3.6.-.-)	PP_0565
	0.0486057	1.30896	N5-carboxyaminoimidazole ribonucleotide mutase (N5-CAIR mutase) (EC 5.4.99.18) (5-(carboxyamino)imidazole ribonucleotide mutase)	purE PP_5336
	0.0490232	-3.86577	4-hydroxybenzoate octaprenyltransferase (EC 2.5.1.-) (4-HB polyprenyltransferase)	ubiA PP_5318
	0.049053	-1.18271	Outer membrane protein assembly factor BamA	bamA bamA-I PP_1599
	0.0493586	1.39212	Choline/carnitine/betaine transporter BetTC	betT-III PP_3957
	0.0496712	2.33744	UPF0260 protein PP_4587	PP_4587
	0.0499896	2.88488	Uncharacterized protein	PP_1756
	0.0499933	-1.40996	Enoly-coenzyme A hydratase/isomerase family protein	PP_3491
	0.05014	-1.16201	50S ribosomal protein L2	rplB PP_0457
	0.0502836	-1.22676	S-adenosylmethionine synthase (AdoMet synthase) (EC 2.5.1.6) (MAT) (Methionine adenosyltransferase)	metK PP_4967
	0.0505952	1.41468	Acetyl-CoA carboxylase-biotin carboxyl carrier subunit (EC 6.4.1.2)	accB PP_0559
	0.0507788	-2.30166	Uncharacterized protein	PP_3097
	0.0508126	1.35614	Probable malate:quinone oxidoreductase 3 (EC 1.1.5.4) (MQO 3) (Malate dehydrogenase [quinone] 3)	mqo3 mqo-3 PP_2925
	0.0508155	1.36662	Membrane-bound lytic murein transglycosylase B (EC 3.2.1.-)	mltB PP_4805
	0.0509539	5.16265	Uncharacterized protein	PP_2938
	0.0511052	-1.50614	Transcriptional regulator, GntR family	PP_4197
	0.0511784	-1.92411	Efflux membrane fusion protein, RND family	PP_5174
	0.0512881	-1.29387	Tyrosine--tRNA ligase (EC 6.1.1.1) (Tyrosyl-tRNA synthetase) (TyrRS)	tyrS PP_0436
	0.0513891	-1.54347	tRNA-modifying protein YgfZ (EC 2.1.-.-)	PP_1423
	0.051504	1.59243	Uncharacterized protein	PP_5391
	0.0517504	-1.44758	Oxygen-dependent coproporphyrinogen-III oxidase (CPO) (Coprogen oxidase) (Coproporphyrinogenase) (EC 1.3.3.3)	hemF PP_0073
	0.0520295	1.87946	Putative Cellulose synthase operon C protein	PP_2638
	0.0521129	1.32341	Phosphoribosyl-AMP cyclohydrolase (PRA-CH) (EC 3.5.4.19)	hisI PP_5014
	0.0522114	-2.73293	Uncharacterized protein	PP_4249
	0.0523835	1.17975	DNA mismatch repair protein MutL	mutL PP_4896
	0.0526593	3.93265	Phosphohistidine phosphatase SixA	sixA PP_4167
	0.0526846	2.13119	Hydroxymethylglutaryl-CoA lyase (EC 4.1.3.4)	mvaB PP_3540
	0.0534841	1.41229	Periplasmic murein D-alanyl-D-alanine endopeptidase (EC 3.4.-.-)	pbpG PP_3794
	0.0535291	-1.62732	Aminoacyl-adenylate hydrolase/purine nucleoside phosphoramidase (EC 3.9.1.-)	hinT PP_0428
	0.0536059	2.54726	Putative ABC efflux transporter, permease protein	PP_0506
	0.0543765	-1.16817	tRNA modification GTPase MnmE (EC 3.6.-.-)	mnmE thdF trmE PP_0005
	0.0546743	2.29723	Uncharacterized protein	PP_1249
	0.0550493	1.35564	p-47-related protein	PP_2007
	0.0555729	1.67173	XRE family transcriptional regulator	PP_2884
	0.0557622	1.21616	Formaldehyde dehydrogenase (EC 1.2.1.46)	fdhA PP_0328
	0.0558293	-12.7725	Pyoverdine ABC export system, fused ATPase and permease components	pvdE PP_4216
	0.0558915	-1.21717	Uncharacterized 21.2 kDa protein in hutC 3'region	PP_5034
	0.0559339	-1.45309	Amino-acid acetyltransferase (EC 2.3.1.1) (N-acetylglutamate synthase) (AGS) (NAGS)	argA PP_5185
	0.0559517	3.8833	Uncharacterized protein	PP_1647
	0.0559732	-1.24221	Glycine--tRNA ligase alpha subunit (EC 6.1.1.14) (Glycyl-tRNA synthetase alpha subunit) (GlyRS)	glyQ PP_0061
	0.0560077	1.31265	3-oxoacyl-[acyl-carrier-protein] synthase 1 (EC 2.3.1.-) (EC 2.3.1.41)	fabB PP_4175
	0.0560577	1.3254	Inorganic pyrophosphatase (EC 3.6.1.1) (Pyrophosphate phospho-hydrolase) (PPase)	ppa PP_0538
	0.0562245	-1.5285	Choline/carnitine/betaine transporter	betT-II PP_0229
	0.0564219	-5.60392	Uncharacterized protein	PP_3799
	0.0570096	2.0722	Putative sensor histidine kinase/response regulator	PP_2945
	0.0571389	1.35473	DNA-cytosine methyltransferase	PP_3989
	0.057219	1.74485	Transcriptional regulator, IclR family	PP_2601
	0.0572488	1.80731	Uncharacterized protein	PP_4544
	0.0574411	-1.50302	Dienelactone hydrolase family protein	PP_4178
	0.0579279	1.21982	Phosphoglycolate phosphatase 2 (EC 3.1.3.18)	gph PP_1764
	0.0580358	2.73478	RNA polymerase sigma factor SigX	PP_2088
	0.0583194	1.32338	Transpeptidase (Penicillin-binding protein 2) (EC 2.4.1.129)	mrdA-II PP_4807
	0.0584893	1.64056	Sulfurtransferase	PP_5055
	0.0589385	1.74638	Cold shock DNA-binding domain protein	PP_0636
	0.0596514	-1.57276	Uncharacterized protein	PP_3777
	0.0599597	1.35325	4-hydroxythreonine-4-phosphate dehydrogenase (EC 1.1.1.262) (4-(phosphohydroxy)-L-threonine dehydrogenase)	pdxA PP_0402
	0.0600251	1.15722	30S ribosomal protein S4	rpsD PP_0478
	0.0600312	-1.13082	Putative beta-barrel assembly-enhancing protease (EC 3.4.-.-)	PP_1232
	0.0600468	1.38361	RND efflux transporter, outer membrane protein	PP_3582
	0.0601025	1.58188	tRNA (guanine-N(1)-)-methyltransferase (EC 2.1.1.228) (M1G-methyltransferase) (tRNA [GM37] methyltransferase)	trmD PP_1464
	0.0601172	1.29154	Putative oxidoreductase (EC 1.-.-.-)	yciK PP_1763
	0.0601227	1.93539	Transcriptional regulator, tetR family	PP_1515
	0.0601265	1.40041	Cell division protein ZipA	zipA PP_4275
	0.0605675	1.2079	Putative Monooxygenase subunit	PP_3644
	0.0607126	-1.20622	Putative Acyl-CoA dehydrogenase	PP_0368
	0.0611221	1.61203	3-hydroxyacyl-CoA dehydrogenase type-2 (EC 1.1.1.178) (EC 1.1.1.35)	fadBA PP_2214
	0.0613201	1.4051	Chemotaxis protein methyltransferase Cher2 (EC 2.1.1.80)	cheR2 PP_4392
	0.0614061	1.55335	Transcriptional regulator, GntR family	PP_3544
	0.0614133	1.5411	Uncharacterized protein	PP_4163
	0.061573	1.52089	Histidine / lysine / arginine / ornithine ABC transporter-permease subunit (EC 3.6.3.21)	hisQ PP_4485
	0.0616378	1.669	LysR family transcriptional regulator	PP_2210
	0.0617585	1.32829	Uncharacterized protein	PP_1627
	0.0618262	-1.7596	Sensor protein	phoQ PP_1187
	0.0619753	3.54051	Uncharacterized protein	PP_1691
	0.0627417	-1.26999	Uncharacterized protein	PP_1838
	0.063032	-1.12469	Phenylalanine--tRNA ligase alpha subunit (EC 6.1.1.20) (Phenylalanyl-tRNA synthetase alpha subunit) (PheRS)	pheS PP_2469
	0.0630508	2.64043	Putative Sugar ABC transporter, periplasmic sugar-binding protein	PP_2264
	0.0636446	1.25005	Glutamate synthase (NADPH) beta subunit (EC 1.4.1.13)	gltD PP_5075
	0.0637149	1.3922	Serine/threonine transporter SstT (Na(+)/serine-threonine symporter)	sstT PP_2443
	0.0640193	-37.9562	Non-ribosomal peptide synthetase (Subunit of ferribactin synthase)	pvdI PP_4221
	0.064206	-1.13063	Phosphoglucomutase (EC 5.4.2.2)	pgm PP_3578
	0.0643015	-1.83262	Probable intracellular septation protein A	PP_4501
	0.0643362	1.71279	Transcriptional regulator, LysR family	PP_3493
	0.0646021	1.56458	Uncharacterized protein	PP_0021
	0.0649918	2.76851	Uncharacterized protein	PP_0512
	0.0650487	1.38833	Putative lipoprotein	PP_1325
	0.0653565	2.78074	Cbb3-type cytochrome c oxidase subunit	ccoP-II PP_4258
	0.0653785	-1.2235	Medium-chain-fatty-acid CoA ligase	PP_0763
	0.0656338	-1.22552	60 kDa chaperonin (GroEL protein) (Protein Cpn60)	groL groEL PP_1361
	0.0658324	1.23533	Serine--tRNA ligase (EC 6.1.1.11) (Seryl-tRNA synthetase) (SerRS) (Seryl-tRNA(Ser/Sec) synthetase)	serS PP_4000
	0.0660512	-1.64701	Protein CyaY	cyaY PP_5225
	0.0660974	1.34106	Regulator of murein cross-linking	ygaU PP_0258
	0.0662638	1.24374	Polyamine:pyruvate transaminase	spuC-I PP_2180
	0.0663136	1.58429	Uncharacterized protein	PP_4562
	0.0664002	3.16579	Putative Membrane protein	PP_3082
	0.0667174	-1.58148	Polyamine:pyruvate transaminase	spuC-II PP_5182
	0.0667481	-1.58733	30S ribosomal protein S17	rpsQ PP_0463
	0.066912	-1.38497	Aminomethyltransferase (EC 2.1.2.10)	gcvT-I PP_0986
	0.0674169	2.38768	Urease accessory protein UreE	ureE PP_2846
	0.0674437	-14.7718	Uncharacterized protein	PP_3797
	0.0674768	-1.1975	Isocitrate dehydrogenase [NADP] (EC 1.1.1.42)	icd PP_4011
	0.0676329	-2.23043	Methyl-accepting chemotaxis protein McpP	mcpP PP_2861
	0.0683681	-1.37458	Putative heme iron utilization protein	PP_1358
	0.0684178	-1.27071	Glyceraldehyde-3-phosphate dehydrogenase (EC 1.2.1.-)	gapB PP_2149
	0.0687294	1.24811	Flagellum-specific ATP synthase (EC 3.6.3.14)	fliI PP_4366
	0.0687511	1.84477	Hydrolase, haloacid dehalogenase-like family	PP_1907
	0.0692196	-1.31407	3-methyl-2-oxobutanoate hydroxymethyltransferase (EC 2.1.2.11) (Ketopantoate hydroxymethyltransferase) (KPHMT)	panB PP_4699
	0.0693117	1.20727	33 kDa chaperonin (Heat shock protein 33 homolog) (HSP33)	hslO PP_0252
	0.0693451	1.30915	Cytochrome c-type biogenesis protein CcmE (Cytochrome c maturation protein E) (Heme chaperone CcmE)	ccmE cycJ PP_4323
	0.0694069	1.14234	50S ribosomal protein L18	rplR PP_0470
	0.0695689	1.33959	Glyoxalase	elbB PP_5220
	0.0696893	-1.41814	Outer membrane copper receptor OprC	oprC PP_4838
	0.0699256	-1.13711	Glucose-6-phosphate 1-dehydrogenase (G6PD) (EC 1.1.1.49)	zwf PP_5351
	0.0699627	-24.5781	Acyl-homoserine lactone acylase PvdQ (AHL acylase PvdQ) (Acyl-HSL acylase PvdQ) (EC 3.5.1.97) [Cleaved into: Acyl-homoserine lactone acylase PvdQ subunit alpha (Acyl-HSL acylase PvdQ subunit alpha);Acyl-homoserine lactone acylase PvdQ subunit beta (Acyl-HSL acylase PvdQ subunit beta)]	pvdQ PP_2901
	0.0700314	-1.24217	Phosphoribosylamine--glycine ligase (EC 6.3.4.13) (GARS) (Glycinamide ribonucleotide synthetase) (Phosphoribosylglycinamide synthetase)	purD PP_4823
	0.0702423	1.45091	Putative phytase-like protein (EC 3.1.3.8)	PP_4914
	0.0703574	1.70816	2-oxo-4-hydroxy-4-carboxy-5-ureidoimidazoline decarboxylase	pucL PP_4287
	0.0705965	1.68286	Periplasmic protein disulfide isomerase (EC 5.3.4.1)	dsbG PP_4237
	0.0706229	1.53165	Uncharacterized protein	PP_4580
	0.0711421	-1.14061	Uncharacterized protein	PP_5395
	0.0712702	-1.35929	Thiol:disulfide interchange protein DsbD (EC 1.8.1.8) (Protein-disulfide reductase) (Disulfide reductase)	dsbD-I dsbD PP_0561
	0.0714242	1.24065	DNA-binding response regulator	PP_4503
	0.0714828	-1.19759	Uncharacterized protein	PP_0909
	0.0716019	1.29282	Methyl-accepting chemotaxis transducer	PP_3557
	0.0716035	1.27087	Putative membrane protein	PP_0707
	0.0718537	1.25188	ATP-dependent DEAD-box RNA helicase require for 50S ribosomal subunit biogenesis (EC 2.7.7.-)	srmB PP_4532
	0.0723348	-1.41693	Glycine-glutamate dipeptide porin (EC 3.4.21.-)	opdP PP_0883
	0.0726698	1.2156	Uncharacterized protein	PP_3150
	0.0728418	1.24349	Sarcosine oxidase subunit beta (EC 1.5.3.1)	soxB PP_0323
	0.0731803	-1.32084	Putative transcriptional accessory protein	yhgF PP_0245
	0.0732537	1.31425	Farnesyl diphosphate synthase (EC 2.5.1.1) (EC 2.5.1.10)	ispA PP_0528
	0.0735177	1.32111	Photosynthetic apparatus regulatory protein RegA	regA PP_0888
	0.0737221	-1.279	Flagellar basal-body rod protein FlgF	flgF PP_4386
	0.0742287	1.19525	NADH-quinone oxidoreductase subunit F (EC 1.6.5.11)	nuoF PP_4123
	0.0742418	1.29665	Pyridoxine/pyridoxamine 5'-phosphate oxidase (EC 1.4.3.5) (PNP/PMP oxidase) (PNPOx) (Pyridoxal 5'-phosphate synthase)	pdxH PP_1129
	0.0742922	1.08796	UvrABC system protein C (Protein UvrC) (Excinuclease ABC subunit C)	uvrC PP_4098
	0.0745515	-2.13163	Outer membrane ferric citrate porin	fecA PP_4613
	0.0746831	3.88445	CmpX protein	cmpX PP_2087
	0.0746844	1.30749	Uncharacterized protein	PP_0756
	0.0754993	-1.29318	Methylglyoxal reductase (EC 1.1.1.-)	yeaE PP_3120
	0.0756246	1.20739	CBS domain-containing protein	PP_0202
	0.0756563	-1.54386	Putative cytochrome c5	PP_5267
	0.0760152	1.33688	RNA methyltransferase, TrmH family	PP_4585
	0.0764315	1.2773	Putative S-ureidoglycine aminohydrolase (EC 3.5.3.-)	allE PP_3530
	0.0766062	-1.50572	Uncharacterized protein	PP_2344
	0.076703	1.26112	7,8-dihydroneopterin aldolase (EC 4.1.2.25)	folB PP_0392
	0.0773728	1.33046	Transcriptional regulator, Cro/CI family	PP_1549
	0.0776151	-1.16307	Chaperone protein HtpG (Heat shock protein HtpG) (High temperature protein G)	htpG PP_4179
	0.0776757	1.20679	Putative dipeptidase	PP_0308
	0.0778123	-1.31984	Phosphoserine aminotransferase (EC 2.6.1.52) (Phosphohydroxythreonine aminotransferase) (PSAT)	serC PP_1768
	0.0778827	1.80783	Holliday junction ATP-dependent DNA helicase RuvA (EC 3.6.4.12)	ruvA PP_1216
	0.0781953	1.19299	RNA polymerase sigma-54 factor	rpoN ntrA PP_0952
	0.0783941	2.29615	Uncharacterized protein	PP_1759
	0.0787478	1.22974	tRNA N6-adenosine threonylcarbamoyltransferase (EC 2.3.1.234) (N6-L-threonylcarbamoyladenine synthase) (t(6)A synthase) (t(6)A37 threonylcarbamoyladenosine biosynthesis protein TsaD) (tRNA threonylcarbamoyladenosine biosynthesis protein TsaD)	tsaD gcp PP_0390
	0.079238	1.2192	Uncharacterized protein	PP_1406
	0.0795784	-1.45383	Putative methionine/glutamine aminotransferase	PP_0858
	0.079586	1.62439	Putative tRNA 5-methylaminomethyl-2-thiouridine synthase (TusC-like)	PP_3994
	0.0796582	1.30967	Outer membrane ferric siderophore receptor	PP_2420
	0.0797119	-2.09758	NADPH-dependent curcumin/dihydrocurcumin reductase	curA PP_2476
	0.0797278	1.27466	Protein PilH	pilH PP_4991
	0.0797504	-1.37834	Poly granule-associated protein	PP_5008
	0.0800787	1.34265	N-succinylglutamate 5-semialdehyde dehydrogenase (EC 1.2.1.71) (Succinylglutamic semialdehyde dehydrogenase) (SGSD)	astD PP_4478
	0.0809306	-1.27482	Glucose-1-phosphate thymidylyltransferase (EC 2.7.7.24)	rfbA PP_1783
	0.080931	1.44982	Gluconokinase (EC 2.7.1.12)	gnuK PP_3416
	0.0811693	-1.70374	Catalase-related peroxidase (EC 1.11.1.-)	PP_2887
	0.0811998	-1.26006	DNA-binding response regulator	PP_2907
	0.0812078	1.1841	Phospho-2-dehydro-3-deoxyheptonate aldolase (EC 2.5.1.54)	aroH PP_1866
	0.081227	1.99525	Crossover junction endodeoxyribonuclease RuvC (EC 3.1.22.4) (Holliday junction nuclease RuvC) (Holliday junction resolvase RuvC)	ruvC PP_1215
	0.081577	1.27326	Endonuclease I	endA PP_3375
	0.0823633	1.33052	Ribosomal RNA large subunit methyltransferase J (EC 2.1.1.266) (23S rRNA (adenine(2030)-N6)-methyltransferase) (23S rRNA m6A2030 methyltransferase)	rlmJ PP_4945
	0.0824289	-1.12946	Polyphosphate kinase (EC 2.7.4.1) (ATP-polyphosphate phosphotransferase) (Polyphosphoric acid kinase)	ppk PP_5217
	0.082537	1.38641	Uroporphyrinogen decarboxylase (UPD) (URO-D) (EC 4.1.1.37)	hemE PP_5074
	0.0828534	1.60255	Transcriptional regulator, GntR family	PP_3649
	0.0829074	2.44076	Uncharacterized protein	PP_2223
	0.0830238	-98.3138	Non-ribosomal peptide synthetase	pvdD PP_4219
	0.08304	1.34701	UPF0246 protein PP_1289	PP_1289
	0.0832526	1.48296	Putative Membrane-bound lytic murein transglycosylase	PP_4798
	0.0835495	1.90435	Putative NAD-binding protein	PP_1392
	0.0843977	-1.26347	Uncharacterized protein	PP_0405
	0.0847306	-7.21599	Putative dipeptidase	pvdM PP_4213
	0.0848175	1.82754	Multifunctional CCA protein [Includes: CCA-adding enzyme (EC 2.7.7.72) (CCA tRNA nucleotidyltransferase) (tRNA CCA-pyrophosphorylase) (tRNA adenylyl-/cytidylyl-transferase) (tRNA nucleotidyltransferase) (tRNA-NT);2'-nucleotidase (EC 3.1.3.-);2',3'-cyclic phosphodiesterase (EC 3.1.4.-);Phosphatase (EC 3.1.3.-)]	cca PP_0394
	0.0854223	2.52235	Putative membrane fusion efflux protein	PP_1152
	0.0855416	1.43974	Malonyl CoA-acyl carrier protein transacylase (EC 2.3.1.39)	fabD PP_1913
	0.0868579	1.20625	Integral membrane sensor signal transduction histidine kinase	colS PP_0902
	0.0868924	-1.19054	Cysteine desulfurase IscS (EC 2.8.1.7)	iscS PP_0842 PP0842
	0.0869592	2.3241	Nicotinate-nucleotide--dimethylbenzimidazole phosphoribosyltransferase (NN:DBI PRT) (EC 2.4.2.21) (N(1)-alpha-phosphoribosyltransferase)	cobT PP_1679
	0.0871231	1.19775	S-adenosylmethionine:tRNA ribosyltransferase-isomerase (EC 2.4.99.17) (Queuosine biosynthesis protein QueA)	queA PP_0832
	0.087683	1.39561	Ribosomal RNA small subunit methyltransferase J (EC 2.1.1.242) (16S rRNA m2G1516 methyltransferase) (rRNA (guanine-N(2)-)-methyltransferase)	rsmJ PP_1513
	0.0883117	1.40036	Putative fatty acid methyltransferase (EC 2.1.1.-)	PP_5365
	0.0885151	1.34177	Arginine--tRNA ligase (EC 6.1.1.19) (Arginyl-tRNA synthetase) (ArgRS)	argS PP_5089
	0.0885246	1.2021	DNA mismatch repair protein MutS	mutS PP_1626
	0.0890815	2.39123	Sensor histidine kinase	PP_0769
	0.0891794	2.66883	Putative diguanylate cyclase	PP_0369
	0.0893043	-1.08011	Chaperone protein ClpB	clpB PP_0625
	0.0894905	-1.11809	Malic enzyme B (EC 1.1.1.40) (EC 2.3.1.8)	maeB PP_5085
	0.0895884	1.36573	Outer membrane protein assembly factor BamD	bamD PP_0622
	0.0896554	-2.4045	Outer membrane ferric siderophore receptor	PP_0535
	0.0903631	2.52873	Uncharacterized protein	PP_2028
	0.0903785	2.38805	Putative electron transfer flavoprotein beta subunit	PP_0313
	0.0904209	1.29496	Uncharacterized protein	PP_2141
	0.0905114	1.16392	Bifunctional (P)ppGpp synthase/hydrolase (EC 2.7.6.5) (EC 3.1.7.2)	spoT PP_5302
	0.0910462	1.24708	UDP-N-acetylmuramoyl-tripeptide--D-alanyl-D-alanine ligase (EC 6.3.2.10) (D-alanyl-D-alanine-adding enzyme)	murF PP_1333
	0.0911585	1.67913	Urease accessory protein UreG	ureG PP_2849
	0.0912078	1.15855	Putative ketoglutaramate omega-amidase	PP_0859
	0.091269	1.72061	Sensor histidine kinase	PP_4781
	0.0914765	1.1969	3-oxoacyl-[acyl-carrier-protein] synthase 2 (EC 2.3.1.179)	fabF PP_1916
	0.0915527	-1.16489	Elongation factor Tu-B (EF-Tu-B)	tufB tuf-2 PP_0452
	0.0915532	-1.37982	Putative ABC transporter, ATP-binding protein	PP_0141
	0.0915647	1.14616	Phosphoribosylaminoimidazole-succinocarboxamide synthase (EC 6.3.2.6) (SAICAR synthetase)	purC PP_1240
	0.0917024	-2.01215	Mannose/glucose ABC transporter, permease protein	gtsB PP_1016
	0.0918947	1.89223	Putative ABC efflux transporter, permease/ATP-binding protein	PP_2240
	0.0923723	-1.56869	Putative Anti-sigma F factor antagonist	PP_4364
	0.0926094	-1.19422	Glutamate--cysteine ligase (EC 6.3.2.2) (Gamma-ECS) (GCS) (Gamma-glutamylcysteine synthetase)	gshA PP_0243
	0.0929233	1.37033	Sarcosine oxidase subunit alpha (EC 1.5.3.1)	soxA PP_0325
	0.093378	1.72411	Uncharacterized protein	PP_4786
	0.093597	1.18299	Putative inner membrane peptidase (EC 3.4.21.-)	sohB PP_3922
	0.0938145	3.64521	Cellulose synthase and translocator subunit	bcsB PP_2636
	0.0942077	1.15706	Uncharacterized protein	PP_1936
	0.0944947	1.23089	GTP cyclohydrolase-2 (EC 3.5.4.25) (GTP cyclohydrolase II)	ribA PP_0522
	0.0946749	-1.07849	Isovaleryl-CoA dehydrogenase (EC 1.3.8.4)	ivd PP_4064
	0.0948202	-1.20337	UvrABC system protein A (UvrA protein) (Excinuclease ABC subunit A)	uvrA PP_0483
	0.0950493	1.4316	N-carbamoyl-beta-alanine amidohydrolase/allantoine amidohydrolase 2 (EC 3.5.1.6) (EC 3.5.3.9)	hyuC PP_4034
	0.0951867	3.35495	2,5-diketo-D-gluconate reductase (EC 1.1.1.-) (EC 1.1.1.274) (EC 1.1.1.91)	dkgB PP_2368
	0.0952579	-1.22876	Uncharacterized protein	PP_4684
	0.095477	1.16007	Glutamate--tRNA ligase (EC 6.1.1.17) (Glutamyl-tRNA synthetase) (GluRS)	gltX PP_1977
	0.0957075	1.30586	6-phosphogluconolactonase (EC 3.1.1.31)	pgl PP_1023
	0.0958383	2.85923	Transcriptional regulator, TetR family	PP_2475
	0.0960457	-1.21217	Putative Phytochrome family protein	PP_2356
	0.0961105	-1.6606	Uncharacterized protein	PP_1932
	0.0971399	1.39694	Murein transpeptidase factor	mrdB PP_4806
	0.0973317	1.55631	Uncharacterized protein	PP_3983
	0.0976318	-1.19172	Putative Iron ABC transporter, periplasmic iron-binding protein	PP_4881
	0.0976521	-1.53234	Uncharacterized protein	PP_0910
	0.0977443	1.04488	Transcriptional regulator, GntR family	PP_3603
	0.0980618	6.03454	Uncharacterized protein	PP_0153
	0.0982895	1.99414	Putative Immunity protein	PP_1576
	0.0985509	-1.57967	Uncharacterized protein	PP_4775
	0.0986426	1.18543	Mechanosensitive channel protein, intermediate (Smaller, MscS-like) conductance, K+ efflux	kefA PP_5067
	0.0989289	-1.06722	ADP/ATP ratio sensor and inhibitor of translation	ettA PP_0674
	0.0991997	-1.13416	Uncharacterized protein	PP_0983
	0.0992131	-1.14323	Oxidoreductase, iron-sulfur-binding	PP_5212
	0.0995981	-1.53773	Putative gamma-glutamyltransferase	PP_3535
	0.0997618	1.45204	ATP phosphoribosyltransferase (ATP-PRT) (ATP-PRTase) (EC 2.4.2.17)	hisG PP_0965
	0.10002	-1.24443	Ornithine carbamoyltransferase, catabolic (OTCase) (EC 2.1.3.3)	arcB PP_1000
	0.100029	1.2747	6,7-dimethyl-8-ribityllumazine synthase (DMRL synthase) (LS) (Lumazine synthase) (EC 2.5.1.78)	ribH PP_0517
	0.10057	1.59043	Putative Oxidase	PP_1832
	0.100858	1.34517	Chromate reductase (CHRR) (EC 1.6.5.2) (NAD(P)H dehydrogenase (quinone))	PP_4138
	0.100979	1.29278	Hydroxycinnamoyl-CoA hydratase-lyase (EC 4.1.2.41) (EC 4.2.1.101)	PP_3358
	0.101452	1.21051	Putative cytochrome oxidase biogenesis protein	PP_2379
	0.101688	1.36459	Cytochrome c family protein	PP_3822
	0.101879	1.39347	Xanthine phosphoribosyltransferase (XPRTase) (EC 2.4.2.22)	xpt PP_5265
	0.101972	-1.49671	Probable septum site-determining protein MinC	minC PP_1734
	0.102034	1.22553	Molybdopterin-synthase adenylyltransferase (EC 2.7.7.80)	moeB PP_0735
	0.102137	1.22954	Diguanylate cyclase (EC 2.7.7.65)	PP_3711
	0.10216	-1.44343	Propionyl-CoA:succinate CoA transferase (EC 2.8.3.-)	scpC PP_0154
	0.102264	1.19431	Aerobic cobaltochelatase subunit CobN (EC 6.6.1.2)	cobN PP_3507
	0.102739	-1.12733	Transketolase (EC 2.2.1.1)	tktA PP_4965
	0.102999	1.60161	Putative DNA-binding protein HU, form N	hupN PP_0975
	0.103548	-1.07499	Phospho-2-dehydro-3-deoxyheptonate aldolase (EC 2.5.1.54) (3-deoxy-D-arabino-heptulosonate 7-phosphate synthase) (DAHP synthase) (Phospho-2-keto-3-deoxyheptonate aldolase)	aroF-I PP_2324
	0.103558	2.2714	Sensory box protein	PP_1154
	0.103604	-1.2917	Type III pantothenate kinase (EC 2.7.1.33) (PanK-III) (Pantothenic acid kinase)	coaX PP_0438
	0.103771	1.34937	1-deoxy-D-xylulose 5-phosphate reductoisomerase (DXP reductoisomerase) (EC 1.1.1.267) (1-deoxyxylulose-5-phosphate reductoisomerase) (2-C-methyl-D-erythritol 4-phosphate synthase)	dxr PP_1597
	0.103908	1.23084	Putative aerotaxis receptor	PP_2257
	0.104835	1.37015	Putative uracil permease	uraA PP_0745
	0.104842	-2.08393	DNA-binding response regulator, LuxR family	PP_0574
	0.104923	1.38235	Flagellar export pore protein	flhA PP_4344
	0.106242	1.55381	Oxidoreductase, short chain dehydrogenase/reductase family	PP_0592
	0.106369	-1.2484	Coenzyme PQQ synthesis protein F (EC 3.4.24.-) (Pyrroloquinoline quinone biosynthesis protein F)	pqqF PP_0381
	0.106441	-2.09915	Glutamate / aspartate ABC transporter-permease subunit (EC 3.6.3.21)	gltJ PP_1070
	0.106495	1.23203	Uncharacterized protein	PP_0018
	0.106724	-1.28852	UPF0271 protein PP_2920	PP_2920
	0.10695	-1.24847	Probable exported copper efflux protein	cusF PP_5388
	0.106982	1.2632	Histidine lysine / arginine / ornithine ABC transporter-ATP binding subunit (EC 3.6.3.21)	hisP PP_4483
	0.106986	1.4234	Sensory box histidine kinase/response regulator	PP_2354
	0.107286	-1.42334	Chemotaxis response regulator protein-glutamate methylesterase of group 3 operon (EC 3.1.1.61)	cheB3 PP_1493
	0.107333	1.21678	Formyltetrahydrofolate deformylase (EC 3.5.1.10) (Formyl-FH(4) hydrolase)	purU-II purU PP_1367
	0.107365	1.45904	Acyl carrier protein (ACP)	acpP PP_1915
	0.107574	1.4659	N utilization substance protein B homolog (Protein NusB)	nusB PP_0518
	0.107612	-1.82504	Uncharacterized protein	PP_1921
	0.107704	-1.4354	Putative Acylneuraminate cytidylyltransferase	PP_1790
	0.107709	1.15235	Putative Sensory box protein	PP_2739
	0.107781	1.14191	Histidine ammonia-lyase (Histidase) (EC 4.3.1.3)	hutH PP_5032
	0.108072	1.28722	Putative Peptidase	PP_1908
	0.108237	1.10051	Aminotransferase (EC 2.6.1.-)	PP_4692
	0.108294	-1.23891	PhoH family protein	PP_1291
	0.1084	-1.29992	3-hydroxyisobutyrate dehydrogenase (HIBADH) (EC 1.1.1.31)	mmsB PP_4666
	0.108823	31.8715	Dehydrocarnitine cleavage enzyme (EC 2.3.1.-)	PP_0303
	0.109476	1.40309	Endoribonuclease L-PSP	PP_3496
	0.109937	-1.19257	Mg-dependent cytoplasmic DNase / RNase (EC 3.1.21.-)	tatD PP_2311
	0.110057	1.25833	ATPase	tsaE PP_4898
	0.110193	1.18875	Uncharacterized protein	PP_1207
	0.110898	-1.19845	Peptidyl-prolyl cis-trans isomerase (EC 5.2.1.8)	slyD PP_0776
	0.110921	1.15617	Probable malate:quinone oxidoreductase 2 (EC 1.1.5.4) (MQO 2) (Malate dehydrogenase [quinone] 2)	mqo2 mqo-2 PP_1251
	0.111049	1.23182	Carbon-nitrogen hydrolase family protein	PP_0939
	0.111314	-1.13565	Uncharacterized protein	yhfA PP_0425
	0.111419	-2.47303	Outer membrane ferric siderophore receptor	PP_0272
	0.111679	1.2759	RNA-binding protein Hfq	hfq PP_4894
	0.112109	1.20612	Putative NAD(P)-linked reductase	tas PP_1314
	0.112246	1.88895	Transcriptional regulator, LysR family	PP_2547
	0.112312	-1.11585	Phosphonate transport system-binding protein	ptxB PP_0824
	0.112381	1.32681	Putative Multidrug efflux MFS membrane fusion protein	PP_1272
	0.112533	1.22742	Uncharacterized protein	PP_4765
	0.112564	1.51486	Uncharacterized protein	PP_0262
	0.112653	-1.12076	Acetylornithine aminotransferase (ACOAT) (EC 2.6.1.11)	argD PP_4481
	0.11284	1.42606	Toluene-tolerance protein	ttg2E PP_0962
	0.112933	2.09866	UPF0145 protein PP_2873	PP_2873
	0.113051	1.20946	Lipoyl synthase (EC 2.8.1.8) (Lip-syn) (LS) (Lipoate synthase) (Lipoic acid synthase) (Sulfur insertion protein LipA)	lipA PP_4800
	0.113195	-1.48203	Oxidoreductase, short chain dehydrogenase/reductase family	PP_1946
	0.113533	1.3535	DNA-binding transcriptional repressor-GlpR-glycerol-3-phosphate	glpR PP_1074
	0.113939	-1.16846	DNA gyrase subunit B (EC 5.99.1.3)	gyrB PP_0013
	0.114024	-1.05795	NADH-quinone oxidoreductase subunit B (EC 1.6.5.11) (NADH dehydrogenase I subunit B) (NDH-1 subunit B)	nuoB PP_4120 PP4120
	0.114344	1.9957	Bacterioferritin (EC 1.16.3.1)	bfr-I PP_0482
	0.114811	-2.06707	Sensor histidine kinase	PP_0264
	0.115329	2.69496	Peptidyl-tRNA hydrolase, ribosome rescue factor (EC 3.1.1.29)	arfB PP_2946
	0.115426	-1.41872	Cytochrome c oxidase subunit 2 (EC 1.9.3.1)	PP_0103
	0.116875	-1.85493	NhaP-type Na+/H+ and K+/H+ antiporters	nhaP PP_4974
	0.117365	1.45072	ABC transporter, ATP-binding protein	PP_1760
	0.117438	-1.05715	Amidase family protein	PP_2932
	0.117537	2.76959	Phosphoheptose isomerase (EC 5.3.1.28) (Sedoheptulose 7-phosphate isomerase)	gmhA diaA PP_1323
	0.117615	1.39705	Uncharacterized protein	PP_0279
	0.11812	1.69114	EF-P arginine 32 rhamnosyl-transferase	earP PP_1857
	0.118543	1.2663	Choline / betaine / carnitine ABC transporter-substrate binding protein (EC 3.6.3.32)	cbcX PP_0296
	0.118868	1.65502	Phospho-2-dehydro-3-deoxyheptonate aldolase (EC 2.5.1.54) (3-deoxy-D-arabino-heptulosonate 7-phosphate synthase) (DAHP synthase) (Phospho-2-keto-3-deoxyheptonate aldolase)	aroF-II PP_3080
	0.119085	1.28966	Uncharacterized protein	PP_5229
	0.119255	-1.22436	Diaminopimelate decarboxylase (DAP decarboxylase) (DAPDC) (EC 4.1.1.20)	lysA-II lysA PP_5227
	0.119283	3.26327	Oxidoreductase, short chain dehydrogenase/reductase family	PP_2989
	0.119361	-1.31996	Probable potassium transport system protein kup	kup PP_1200
	0.119847	-1.33919	Transcriptional regulatory protein AlgQ	algQ PP_0191
	0.120391	-1.17172	Bifunctional protein GlmU [Includes: UDP-N-acetylglucosamine pyrophosphorylase (EC 2.7.7.23) (N-acetylglucosamine-1-phosphate uridyltransferase);Glucosamine-1-phosphate N-acetyltransferase (EC 2.3.1.157)]	glmU PP_5411
	0.120444	1.24598	Succinyl-diaminopimelate desuccinylase (SDAP desuccinylase) (EC 3.5.1.18) (N-succinyl-LL-2,6-diaminoheptanedioate amidohydrolase)	dapE PP_1525 PP1525
	0.12071	1.20837	Uncharacterized protein	PP_0019
	0.120832	-1.14819	Phosphoenolpyruvate carboxylase (PEPC) (PEPCase) (EC 4.1.1.31)	ppc PP_1505
	0.12092	1.20139	UPF0721 transmembrane protein	PP_5143
	0.121324	1.24477	3-oxoacyl-[acyl-carrier-protein] reductase subunit (EC 1.1.1.100)	fabG PP_1914
	0.121474	1.43553	4-amino-4-deoxychorismate lyase (EC 4.1.3.38)	pabC PP_1917
	0.121902	1.39531	Putative Sodium-solute symporter/sensory box histidine kinase/response regulator	PP_1695
	0.121908	-2.07569	4,5-DOPA-dioxygenase (EC 1.13.11.29)	ygiD PP_1869
	0.121943	-1.09806	Putative Aldolase/synthase	PP_1791
	0.122066	1.25366	Pyrroline-5-carboxylate reductase (P5C reductase) (P5CR) (EC 1.5.1.2) (PCA reductase)	proI proC PP_5095
	0.122886	-1.26792	Branched-chain alpha-keto acid dehydrogenase complex, beta subunit (EC 1.2.1.25) (EC 1.2.4.4)	bkdAB PP_4402
	0.122905	1.61068	UPF0434 protein PP_1901	PP_1901
	0.123188	-1.43961	Putative Outer membrane ferric siderophore receptor	PP_3155
	0.123267	2.01347	Amino acid ABC transporter, permease protein	PP_0281
	0.123313	-1.36712	Elongation factor Ts (EF-Ts)	tsf PP_1592
	0.123625	-1.32348	DOPA decarboxylase (EC 4.1.1.28)	PP_2552
	0.123832	1.36621	Membrane-bound lytic murein transglycosylase A (EC 4.2.2.n1) (Murein hydrolase A)	PP_4971
	0.123947	1.31691	Carbamoyl-phosphate synthase small chain (EC 6.3.5.5) (Carbamoyl-phosphate synthetase glutamine chain)	carA PP_4724
	0.124078	-1.40189	Putative transcriptional regulatory protein	PP_3454
	0.124091	-1.32431	NAD(P) transhydrogenase subunit beta (EC 1.6.1.2) (Nicotinamide nucleotide transhydrogenase subunit beta)	pntB PP_0155
	0.124252	2.47923	Putative 4-hydroxy-tetrahydrodipicolinate synthase (EC 4.3.3.7)	PP_2036
	0.1245	1.4901	Putative precorrin-3B synthase (EC 1.14.13.83)	cobG PP_4829
	0.124664	-1.25311	Acetyltransferase, GNAT family	PP_5345
	0.124824	-1.29307	Sensor histidine kinase	PP_2944
	0.125232	1.19675	Cold-shock protein	PP_1209
	0.125242	-3.56204	Uncharacterized protein	PP_3774
	0.125649	-1.19129	L-serine dehydratase (EC 4.3.1.17)	tdcG-III PP_3144
	0.12574	1.25242	Uncharacterized protein	PP_1398
	0.126001	1.66038	Uncharacterized protein	PP_3954
	0.127014	1.24547	Probable chromosome-partitioning protein ParB	parB PP_0001
	0.127495	8.82172	Long-chain acyl-CoA thioester hydrolase	PP_5331
	0.127745	2.12952	Uncharacterized protein	PP_0408
	0.127865	1.31643	Uncharacterized protein	PP_1971
	0.128013	1.71965	Putative chemotaxis protein	PP_0802
	0.128066	1.28242	Serine hydroxymethyltransferase 1 (SHMT 1) (Serine methylase 1) (EC 2.1.2.1)	glyA1 glyA-1 PP_0322
	0.128158	1.55126	Uncharacterized protein	PP_2099
	0.128421	-1.41119	Zinc metalloprotease	ypfJ PP_4657
	0.128444	-1.17154	Type I restriction enzyme EcoAI R protein (EC 3.1.21.3)	hsdR PP_4740
	0.128768	1.18146	Iron-sulfur cluster carrier protein	mrp PP_1098
	0.128768	-2.95321	Gamma-aminobutyrate permease	gabP-I PP_0284
	0.128942	1.45305	CBS domain protein	PP_0354
	0.129	-1.37256	Uncharacterized protein	PP_3977
	0.129359	-1.40035	Sensor histidine kinase	PP_4505
	0.129372	1.58561	Putative cytochrome c-type protein	PP_3332
	0.129426	-1.17249	Oxygen-dependent choline dehydrogenase (CDH) (CHD) (EC 1.1.99.1) (Betaine aldehyde dehydrogenase) (BADH) (EC 1.2.1.8)	betA PP_5064
	0.129827	-1.24356	Putative acyl-CoA synthetase (EC 6.2.1.-)	PP_2213
	0.130079	1.12495	Sensory box protein	PP_0672
	0.130208	1.40543	Orotate phosphoribosyltransferase (OPRT) (OPRTase) (EC 2.4.2.10)	pyrE PP_5291
	0.130922	-1.13801	OmpA/MotB domain-containing protein	yiaD PP_0773
	0.13149	-1.30044	Homoserine O-acetyltransferase (EC 2.3.1.31) (Homoserine O-trans-acetylase) (HTA) (Homoserine transacetylase)	metX PP_5097
	0.131568	1.71397	#N/A	#N/A
	0.132069	-1.23733	Flagellar hook-associated protein 2 (HAP2) (Flagellar cap protein)	fliD PP_4376
	0.132318	1.23106	Dihydroorotate dehydrogenase (quinone) (EC 1.3.5.2) (DHOdehase) (DHOD) (DHODase) (Dihydroorotate oxidase)	pyrD PP_2095
	0.132491	-1.12325	Oligopeptidase A (EC 3.4.24.70)	prlC PP_0096
	0.132574	1.21903	Putative Lipase	PP_2083
	0.133504	1.13904	Glycosyl transferase, group 2 family protein	PP_1792
	0.133533	1.48019	Ribosomal-protein-alanine acetyltransferase (EC 2.3.1.128)	rimI PP_0697
	0.134348	-1.38071	Uncharacterized protein	PP_4836
	0.134529	1.68608	Transcriptional regulator, LysR family	PP_3170
	0.134778	-1.48267	Tyrosine recombinase XerC	xerC PP_5230
	0.135654	1.90694	Sensor histidine kinase	PP_1013
	0.13621	-1.50355	Uncharacterized protein	PP_4978
	0.136908	1.16892	Nitroreductase family protein	PP_4506
	0.137066	-1.25265	Transcriptional regulator, LysR family	PP_2390
	0.137335	1.24317	Alanine racemase (EC 5.1.1.1)	dadX PP_5269
	0.137734	1.33692	Uncharacterized protein	PP_2323
	0.137744	1.15876	Protein CobW	cobW PP_3508
	0.138195	5.2876	Transcriptional regulator, LysR family	PP_3143
	0.138368	1.42455	Putative NUDIX hydrolase with low 3-phosphohydroxypyruvate phosphatase activity	nudL PP_1453
	0.139201	-3.23725	Putative Transmembrane regulator PrtR	PP_2889
	0.139388	2.3737	Transcriptional regulator, LysR family	PP_2701
	0.139607	-1.33739	Protein GrpE (HSP-70 cofactor)	grpE PP_4728
	0.139888	-1.22834	Pyrroloquinoline-quinone synthase (EC 1.3.3.11) (Coenzyme PQQ synthesis protein C) (Pyrroloquinoline quinone biosynthesis protein C)	pqqC PP_0378
	0.14066	1.3543	Putative Glycosyl transferase	PP_4943
	0.141238	1.20256	Guanine deaminase (EC 3.5.3.-) (EC 3.5.4.3)	guaD PP_4281
	0.141324	-1.21762	CDP-diacylglycerol--serine O-phosphatidyltransferase (EC 2.7.8.8)	pssA PP_3664
	0.141749	1.38657	Response regulator	PP_2165
	0.141752	1.2862	23S rRNA (guanosine-2'-O-)-methyltransferase RlmB (EC 2.1.1.185) (23S rRNA (guanosine2251 2'-O)-methyltransferase) (23S rRNA Gm2251 2'-O-methyltransferase)	rlmB PP_4879
	0.142029	-1.36941	Microcin C transporter-ATP binding subunit	yejF PP_4150
	0.14293	-1.12917	Methylcrotonyl-CoA carboxylase biotin-containing subunit beta (EC 6.4.1.4)	mccB PP_4065
	0.143716	1.31173	LexA repressor 2 (EC 3.4.21.88)	lexA2 lexA-2 PP_3116
	0.144041	1.46561	Site-determining protein	PP_4342
	0.144215	1.08886	Protein RecA (Recombinase A)	recA PP_1629
	0.144531	-1.36298	Sensory box histidine kinase	PP_3552
	0.144633	1.40259	Uncharacterized protein	PP_4260
	0.144647	-1.38201	Transcriptional regulator, LysR family	PP_5249
	0.145045	1.14846	50S ribosomal protein L5	rplE PP_0466
	0.145141	1.47148	Acetyltransferase, GNAT family	PP_3232
	0.145572	1.16461	Flagellar biosynthesis protein FlhF	flhF PP_4343
	0.1457	1.06131	Catalase (EC 1.11.1.6)	katA PP_0481
	0.145928	1.42631	Repressor protein-related protein	PP_3772
	0.146042	2.3024	Putative Transcriptional regulator MvaT, P16 subunit	PP_2947
	0.14611	-17.286	Putative outer membrane heme receptor	PP_1006
	0.146117	1.22639	Mechanosensitive channel of miniconductance	mscMB PP_4533
	0.147999	2.1555	MaoC domain protein	PP_4817
	0.1481	3.53554	5-methyltetrahydropteroyltriglutamate-homocysteine S-methyltransferase family protein	PP_4637
	0.148206	1.30357	L-alpha-hydroxyglutaric acid gamma-lactonase	ppgL PP_2021
	0.148268	1.88895	Uncharacterized protein	PP_4582
	0.148913	1.28057	Uncharacterized protein	PP_4563
	0.149055	1.12966	UPF0234 protein PP_1352	PP_1352
	0.150372	1.58449	30S ribosomal protein S15	rpsO PP_4709
	0.150651	1.38691	Transcription elongation factor GreB (Transcript cleavage factor GreB)	greB PP_2315
	0.151432	-1.30177	Uncharacterized protein	PP_2950
	0.151745	-1.36284	Polysaccharide deacetylase family protein	PP_1290
	0.152227	1.20681	Apolipoprotein N-acyltransferase (ALP N-acyltransferase) (EC 2.3.1.-)	lnt PP_4790
	0.152757	-1.17718	Peptidoglycan-associated lipoprotein	pal oprL pal1 PP_1223
	0.153301	1.17547	Phosphoglucosamine mutase (EC 5.4.2.10)	glmM PP_4716
	0.153329	1.22467	1-acyl-sn-glycerol-3-phosphate acyltransferase (EC 2.3.1.51)	plsC PP_1844
	0.153554	2.52143	Uncharacterized protein	PP_3520
	0.15397	1.63367	Uncharacterized protein	PP_0694
	0.154054	1.13931	Alcohol dehydrogenase, zinc-containing	PP_4760
	0.154395	-1.20623	Primosomal protein N' (EC 3.6.4.-) (ATP-dependent helicase PriA)	priA PP_5088
	0.154592	-1.22641	Aminoacrylate/iminopropionate hydrolase/deaminase	ridA PP_5303
	0.154877	3.04448	Phosphotransferase system enzyme IIA, regulation of potassium transport	ptsN PP_0950
	0.155166	1.6817	Uncharacterized protein	PP_1885
	0.155361	-1.10457	Cadmium translocating P-type ATPase (EC 3.6.3.3)	cadA-III PP_5139
	0.15562	-1.0628	Threonine synthase (EC 4.2.3.1)	thrC PP_1471
	0.155622	1.16746	Maf-like protein PP_1909	maf-2 PP_1909
	0.156338	1.47073	Transcriptional regulator, TetR family	PP_4754
	0.156552	-1.30154	C4-dicarboxylate transport sensor protein	dctB PP_1402
	0.157185	-1.18637	Electron transfer flavoprotein subunit alpha	etfA PP_4201
	0.157447	1.33383	Trans-aconitate methyltransferase (EC 2.1.1.144)	tam PP_2545
	0.158198	-1.09007	Outer-membrane porin E (EC 3.4.21.-)	oprE PP_0234
	0.15877	-1.26385	Glutathione S-transferase (EC 2.5.1.18)	PP_0183
	0.159144	1.31049	Uncharacterized protein	PP_3707
	0.159541	1.55864	Transcriptional regulator, GntR family	PP_4283
	0.159751	1.26114	Uncharacterized protein	PP_0738
	0.160499	-1.46919	Porphobilinogen deaminase (PBG) (EC 2.5.1.61) (Hydroxymethylbilane synthase) (HMBS) (Pre-uroporphyrinogen synthase)	hemC PP_0186
	0.160834	-1.28992	Aminodeoxychorismate synthase / para-aminobenzoate synthase multi-enzyme complex (EC 2.6.1.85)	pabA PP_0420
	0.16106	-1.73788	Poly(3-hydroxyalkanoate) depolymerase (EC 3.1.1.-)	phaB PP_5004
	0.161607	1.08824	Uncharacterized protein	PP_2331
	0.162054	-1.58756	Glycosyl transferase, group 2 family protein	PP_3140
	0.162156	-1.68694	Transcriptional regulator, PadR family	PP_1057
	0.162336	-1.83583	Uncharacterized protein	PP_2164
	0.162674	1.64327	Polyphosphate kinase 2 (EC 2.7.4.1)	ppkB PP_0712
	0.163345	-2.06607	#N/A	#N/A
	0.16349	1.11947	DNA-binding ATPase involved in replication	uup PP_2131
	0.163811	-1.38793	Uncharacterized protein	PP_3897
	0.164197	1.09791	Cobalamin-dependent methionine synthase (EC 2.1.1.13)	metH PP_2375
	0.164252	1.41437	Uncharacterized protein	PP_3694
	0.164536	1.23966	L-arginine ABC transporter-periplasmic binding subunit (EC 3.6.3.21)	artJ PP_0282
	0.164552	1.44802	Uncharacterized protein	PP_5238
	0.164803	-1.64972	Uncharacterized protein	PP_0730
	0.165308	1.3616	Putative threonine ammonia-lyase / dehydratase (EC 4.3.1.19)	PP_3191
	0.165725	-1.86902	Acetoin:2,6-dichlorophenolindophenol oxidoreductase subunit alpha (EC 1.1.1.-)	acoA PP_0555
	0.165841	1.41695	Precorrin-8X methylmutase (EC 5.4.99.61)	cobH PP_4828
	0.166458	1.29342	Signal peptidase I (EC 3.4.21.89)	lepB PP_1432
	0.166548	1.20453	Sarcosine oxidase subunit gamma (EC 1.5.3.1)	soxG PP_0326
	0.166757	1.15086	Uncharacterized protein	PP_1659
	0.166793	2.49863	Transcriptional regulator, GntR family	PP_2542
	0.167644	-2.00657	Uncharacterized protein	PP_4682
	0.167788	-1.13404	Putative iron(III)|iron ABC transporter, periplasmic iron-binding protein	fbpA PP_5196
	0.168249	1.69117	Phosphate transport system permease protein PstA	PP_5327
	0.168284	1.2302	Flagellar basal-body rod protein FlgG (Distal rod protein)	flgG PP_4385
	0.168343	5.80528	Putative Transmembrane sensor	PP_3555
	0.168557	-2.25193	N-formylglutamate deformylase (EC 3.5.1.68)	hutG PP_5029
	0.168594	-1.53624	2-nitropropane dioxygenase (EC 1.13.12.16)	yrpB PP_3827
	0.169892	1.66121	HTH-type transcriptional regulator IscR	iscR PP_0841
	0.170007	-1.23899	6,7-dihydropteridine reductase (EC 1.5.1.34)	nfnB PP_2432
	0.170247	1.06604	3-octaprenyl-4-hydroxybenzoate carboxy-lyase (EC 4.1.1.98) (Polyprenyl p-hydroxybenzoate decarboxylase)	ubiD PP_5213
	0.170463	1.14659	Acyl-homoserine lactone acylase QuiP (AHL acylase QuiP) (Acyl-HSL acylase QuiP) (EC 3.5.1.97) [Cleaved into: Acyl-homoserine lactone acylase QuiP subunit alpha (Acyl-HSL acylase QuiP subunit alpha);Acyl-homoserine lactone acylase QuiP subunit beta (Acyl-HSL acylase QuiP subunit beta)]	quiP PP_1108
	0.170888	-1.41467	DedA family protein	PP_5218
	0.170977	1.34736	AhpC/TSA family protein	PP_1235
	0.171116	1.29388	DNA topoisomerase (EC 5.99.1.2)	topB PP_4019
	0.171156	-1.40819	Putative Acyl-CoA thioesterase II	PP_2308
	0.17171	-1.2107	Uncharacterized protein	PP_2380
	0.172051	-1.15019	Short-chain acyl-CoA dehydrogenase (EC 1.3.99.-)	acd PP_2216
	0.172314	-1.21984	Quinoprotein glucose dehydrogenase (EC 1.1.5.2)	gcd PP_1444
	0.172405	-1.12818	Ribosomal protein L11 methyltransferase (L11 Mtase) (EC 2.1.1.-)	prmA PP_4818
	0.172652	1.48147	Ethanolamine ammonia-lyase, alpha-subunit (EC 4.3.1.7)	eutB PP_0543
	0.172702	1.11512	50S ribosomal protein L1	rplA PP_0444
	0.172827	-1.31883	Coenzyme A biosynthesis bifunctional protein (Fused 4'-phosphopantothenoylcysteine decarboxylase and phosphopantothenoylcysteine synthetase) (EC 4.1.1.36) (EC 6.3.2.5)	dfp PP_5285
	0.172842	1.30866	Putative Acyl-CoA dehydrogenase	PP_4780
	0.173278	1.27735	3-deoxy-manno-octulosonate cytidylyltransferase (EC 2.7.7.38) (CMP-2-keto-3-deoxyoctulosonic acid synthase) (CKS) (CMP-KDO synthase)	kdsB PP_1902
	0.173538	1.7961	Uncharacterized protein	PP_2462
	0.173797	1.87869	Putative Arsenical resistance protein ArsH	PP_1927
	0.173882	2.06536	Methyl-accepting chemotaxis transducer	PP_0317
	0.173901	-2.93296	Transcriptional regulatory protein tctD	tctD PP_1420
	0.174028	-1.49118	GAF domain/GGDEF domain protein	PP_2505
	0.174319	1.099	Carbamoyltransferase	PP_4944
	0.174372	1.68289	Multidrug efflux RND transporter MexF	mexF PP_3426
	0.174626	-1.15392	Cytosine deaminase / isoguanine deaminase (EC 3.5.4.-) (EC 3.5.4.1)	codA PP_3189
	0.174941	-1.16285	Acetyl-CoA acetyltransferase (EC 2.3.1.9)	yqeF PP_4636
	0.175299	-1.35788	Uncharacterized protein	PP_4105
	0.175314	1.4302	Uncharacterized protein	PP_1648
	0.175421	-1.12916	Uncharacterized protein	PP_0692
	0.175735	2.17499	Uncharacterized protein	PP_3627
	0.17602	-1.28108	Putative DNA-binding transcriptional regulator	ynfL PP_5071
	0.176059	1.79374	Ribonuclease Z (RNase Z) (EC 3.1.26.11) (tRNA 3 endonuclease) (tRNase Z)	rnz PP_4033
	0.176075	-1.07801	Carbamoyl-phosphate synthase large chain (EC 6.3.5.5) (Carbamoyl-phosphate synthetase ammonia chain)	carB PP_4723
	0.176078	1.3679	Putative Lipoprotein	PP_2020
	0.17653	-1.08943	Putative Beta-(1-3)-glucosyl transferase	PP_1526
	0.176636	1.84951	Uncharacterized protein	PP_1201
	0.177194	1.29849	Transcriptional regulator, GntR family	PP_0486
	0.177409	1.13521	30S ribosomal protein S18	rpsR PP_4876
	0.177498	1.27957	Lipopolysaccharide export system protein LptC	lptC PP_0955
	0.177915	-1.46546	MutT/nudix family protein	PP_4013
	0.179723	1.15484	tRNA/tmRNA (uracil-C(5))-methyltransferase (EC 2.1.1.-) (EC 2.1.1.35) (tRNA (uracil(54)-C(5))-methyltransferase) (tRNA(m5U54)-methyltransferase) (RUMT) (tmRNA (uracil(341)-C(5))-methyltransferase)	trmA PP_4654
	0.180274	-1.20917	Putative serine acetyltransferase (EC 2.3.1.30)	PP_0228
	0.180335	1.31269	Chemotaxis protein CheW	PP_4332
	0.180425	1.17735	Glucose-6-phosphate 1-dehydrogenase (G6PD) (EC 1.1.1.49)	zwfA zwf PP_1022
	0.180511	1.19962	Helicase SNF2/RAD54 family	PP_2146
	0.182616	-1.19401	Molybdenum::molybdopterin ligase (EC 2.10.1.1)	moeA PP_2123
	0.182684	1.19675	Glutamate dehydrogenase	gdhA PP_0675
	0.182719	1.90424	Putative Betaine-aldehyde dehydrogenase	PP_0708
	0.182739	-1.18086	Putative oxidoreductase (Nitroreductase family) (EC 1.-.-.-)	PP_4588
	0.18377	1.48641	Putative Glycosyl transferase	PP_4938
	0.184198	-1.13672	Amino acid ABC transporter, periplasmic binding protein	PP_3593
	0.184393	1.37571	Putative 3-mercaptopyruvate sulfurtransferase (EC 2.8.1.2)	sseA PP_5118
	0.184434	1.35817	Ubiquinone biosynthesis O-methyltransferase (2-polyprenyl-6-hydroxyphenol methylase) (EC 2.1.1.222) (3-demethylubiquinone 3-O-methyltransferase) (EC 2.1.1.64)	ubiG PP_1765
	0.184527	1.26861	Putative Heptose kinase WapP	PP_0345
	0.184631	1.11197	Two-component system DNA-binding transcriptional dual regulator GlnL/GlnG	glnG PP_5048
	0.185304	1.10731	Delta-aminolevulinic acid dehydratase (EC 4.2.1.24)	hemB PP_2913
	0.185362	-1.49868	Putative Oxidoreductase	PP_3133
	0.185486	-1.16711	30S ribosomal protein S3	rpsC PP_0460
	0.186009	-2.26745	Uncharacterized protein	PP_2627
	0.186132	2.22378	Glucose-regulated peptidase	mtfA PP_0539
	0.186142	1.24171	Sigma factor AlgU regulatory protein MucB	mucB PP_1429
	0.186618	-1.13748	L-pipecolate oxidase (EC 1.5.3.7)	amaA PP_5257
	0.186738	1.4603	Flavin prenyltransferase UbiX (EC 2.5.1.129)	ubiX PP_0548
	0.187145	1.26033	Putative ABC efflux transporter, permease/ATP-binding protein	PP_2119
	0.187649	1.35452	Fused trehalose synthase B/maltokinase (EC 2.7.1.175) (EC 5.4.99.16)	treSB PP_4059
	0.188643	1.4226	Putative Lipase	PP_3812
	0.189418	-1.8418	Uncharacterized protein	PP_0138
	0.19036	1.74272	Precorrin-6x reductase	cobK PP_4832
	0.190657	-1.30368	Glutamine amidotransferase, class I	PP_1842
	0.190667	3.32721	Transcription regulatory protein (Pca regulon)	pcaR PP_1375
	0.190967	1.24431	LexA repressor 1 (EC 3.4.21.88)	lexA1 lexA lexA-1 PP_2143
	0.191448	1.50023	Putative pre-16S rRNA nuclease (EC 3.1.-.-)	PP_4996
	0.191769	-1.32622	Acetylglutamate kinase (EC 2.7.2.8) (N-acetyl-L-glutamate 5-phosphotransferase) (NAG kinase) (NAGK)	argB PP_5289
	0.192084	-1.18537	Glyceraldehyde-3-phosphate dehydrogenase (EC 1.2.1.-)	gapA PP_1009
	0.192197	1.21984	1-(5-phosphoribosyl)-5-[(5-phosphoribosylamino)methylideneamino] imidazole-4-carboxamide isomerase (EC 5.3.1.16) (Phosphoribosylformimino-5-aminoimidazole carboxamide ribotide isomerase)	hisA PP_0292
	0.192301	-1.08281	DNA-directed RNA polymerase subunit beta (RNAP subunit beta) (EC 2.7.7.6) (RNA polymerase subunit beta) (Transcriptase subunit beta)	rpoB PP_0447
	0.192927	-1.17165	Uncharacterized protein	PP_3106
	0.193607	-1.30502	Oxidoreductase, Pdr/VanB family	PP_1957
	0.193831	1.22336	Uncharacterized protein	PP_3581
	0.194344	-1.25034	3,4-dihydroxy-2-butanone 4-phosphate synthase (DHBP synthase) (EC 4.1.99.12)	ribAB-I ribB PP_0516
	0.194417	-1.14923	Recombination-associated protein RdgC	rdgC PP_1702
	0.194581	1.28	50S ribosomal protein L31	rpmE PP_5087
	0.194692	-1.29417	DNA repair protein RecN (Recombination protein N)	recN PP_4729
	0.194738	1.15551	Alginate biosynthesis sensor protein KinB (EC 2.7.13.3)	kinB PP_0132
	0.195284	1.28381	DNA recombination limiting inversions protein	rmuC PP_1694
	0.197084	-1.16263	Ubiquinol-cytochrome c reductase iron-sulfur subunit (EC 1.10.2.2)	petA PP_1317
	0.197206	1.48862	Uncharacterized protein	PP_1910
	0.197359	1.57444	Transcriptional regulator, LysR family	PP_0371
	0.198585	1.05671	RecBCD enzyme subunit RecD (EC 3.1.11.5) (Exonuclease V subunit RecD) (ExoV subunit RecD) (Helicase/nuclease RecBCD subunit RecD)	recD PP_4672
	0.199073	1.39891	Protein ApaG	apaG PP_0400
	0.199482	-1.21521	Deoxyguanosinetriphosphate triphosphohydrolase-like protein	dgt PP_2102
	0.199516	1.08108	Putative Lipoprotein	PP_1238
	0.200051	-2.79414	OmpA family protein	PP_1502
	0.200243	1.2206	Uncharacterized protein	PP_3629
	0.200433	1.56834	Putative enzyme of the glyoxalase family	PP_4040
	0.200631	-1.14025	DNA-binding transcriptional dual regulator	fnrA PP_4265
	0.200767	-1.26508	Putative cytochrome c family protein	PP_0180
	0.200792	1.40487	ADP-dependent (S)-NAD(P)H-hydrate dehydratase (EC 4.2.1.136) (ADP-dependent NAD(P)HX dehydratase)	nnrD PP_4899
	0.20085	1.26464	2-octaprenyl-6-methoxyphenyl hydroxylase	ubiH PP_5199
	0.20088	-1.14283	Uncharacterized protein	PP_0908
	0.201355	1.68187	NhaP-type Na+/H+ and K+/H+ antiporters	PP_1587
	0.201752	-1.16383	Tryptophan--tRNA ligase (EC 6.1.1.2) (Tryptophanyl-tRNA synthetase) (TrpRS)	trpS PP_1311
	0.202083	-1.25001	Uncharacterized protein	PP_0741
	0.202214	-1.51986	Putative phosphatase	upxB PP_1043
	0.202477	1.29252	Lipid A deacylase (EC 3.1.1.77) (LPS 3-O-deacylase) (Outer membrane enzyme)	pagL-II PP_3154
	0.202996	1.61392	Transcriptional regulator, LysR family	PP_3811
	0.203397	-1.27702	Ribosome-associated ATPase	rbbA PP_5207
	0.203881	-1.37123	AotO-related protein	PP_1104
	0.204347	1.3401	Putative translation-related protein	yhiI PP_5206
	0.204414	1.44582	Hmg transcriptional repressor	hmgR PP_4622
	0.204495	1.25861	Uncharacterized protein	PP_5002
	0.204886	1.25421	Flagellar hook protein FlgE	flgE PP_4388
	0.205442	-1.82001	Probable chorismate pyruvate-lyase (CL) (CPL) (EC 4.1.3.40)	ubiC PP_5317
	0.205689	-1.35704	FecA-like outer membrane receptor	PP_0867
	0.205819	1.19511	HlyD family secretion protein	PP_1797
	0.205923	-1.22199	UPF0345 protein PP_4248	PP_4248
	0.206508	1.11192	Regulatory protease	pmbA PP_0942
	0.206698	-1.11014	Carboxylesterase	estC PP_1127
	0.207102	1.08013	Leucine--tRNA ligase (EC 6.1.1.4) (Leucyl-tRNA synthetase) (LeuRS)	leuS PP_4794
	0.207107	1.44499	Putative aerotaxis receptor	PP_4521
	0.20752	2.20627	Flagellar motor protein	PP_4335
	0.207563	-1.24203	Uncharacterized protein	PP_0023
	0.208034	1.16325	Cell division protein FtsA	ftsA PP_1341
	0.208048	-1.49947	Gluconate 2-dehydrogenase flavoprotein subunit (EC 1.1.99.3)	PP_3383
	0.208279	-1.47083	Transcriptional regulator, GntR family	PP_0204
	0.208361	-1.07739	Elongation factor G 1 (EF-G 1)	fusA fusA-1 PP_0451
	0.208502	-1.56499	Transposase	PP_5405
	0.208612	1.23396	Endopeptidase	tsaB PP_1507
	0.209241	-1.10949	Methionyl-tRNA formyltransferase (EC 2.1.2.9)	fmt PP_0067
	0.209426	-1.14927	Bifunctional glutamine synthetase adenylyltransferase/adenylyl-removing enzyme (ATP:glutamine synthetase adenylyltransferase) (ATase) [Includes: Glutamine synthetase adenylyl-L-tyrosine phosphorylase (EC 2.7.7.89) (Adenylyl removase) (AR) (AT-N);Glutamine synthetase adenylyl transferase (EC 2.7.7.42) (Adenylyl transferase) (AT) (AT-C)]	glnE PP_0340
	0.210098	1.15393	Ribosome maturation factor RimP	rimP PP_4714
	0.210263	-1.33832	Putative Sensor protein RstB	PP_3453
	0.211632	-1.1285	Lon protease (EC 3.4.21.53) (ATP-dependent protease La)	lon-II lon PP_2302
	0.211696	-1.34256	C4-dicarboxylate transport protein	dctA PP_1188
	0.211919	-1.15712	Putative Oxidoreductase	PP_5273
	0.212015	1.18124	Putative 3-beta hydroxysteroid dehydrogenase/isomerase family protein	PP_0918
	0.212494	-1.31758	Serine:H+ symport permease, threonine-insensitive	sdaC PP_3589
	0.213875	1.30999	Putative efflux transporter	PP_0179
	0.214095	-4.93797	Non-ribosomal peptide synthetase (Subunit of ferribactin synthase)	pvdJ PP_4220
	0.214512	-1.16546	Uncharacterized protein	PP_1246
	0.215775	1.23798	Putative Lipoprotein	PP_1204
	0.215862	-1.16217	Uncharacterized protein	PP_5077
	0.216766	1.19267	L-threonine aldolase (EC 4.1.2.48)	ltaE PP_0321
	0.217126	1.42045	Molybdate-binding periplasmic protein	modA PP_3828
	0.217754	1.55255	Iron ABC transporter, permease protein	PP_4882
	0.218361	1.12097	Putative (S)-2-haloacid dehalogenase (EC 3.8.1.-)	had PP_5231
	0.218638	1.12549	Chaperone protein HscA homolog	hscA PP_0846
	0.218705	1.86858	Putative Lipoprotein	PP_4199
	0.219376	-1.34797	Uncharacterized protein	PP_2839
	0.22047	-1.12194	Chorismate synthase (CS) (EC 4.2.3.5) (5-enolpyruvylshikimate-3-phosphate phospholyase)	aroC PP_1830
	0.220951	-1.2518	Glutathione S-transferase family protein	PP_2536
	0.221155	-1.90359	Uncharacterized protein	PP_3093
	0.221407	-1.19321	Metallopeptidase, M23B subfamily	PP_1622
	0.221437	1.16252	Alpha-1,4-glucan:maltose-1-phosphate maltosyltransferase (GMPMT) (EC 2.4.99.16) ((1->4)-alpha-D-glucan:maltose-1-phosphate alpha-D-maltosyltransferase)	glgE PP_4060
	0.221615	-1.10233	4-hydroxy-tetrahydrodipicolinate synthase (HTPA synthase) (EC 4.3.3.7)	dapA dapA-I PP_1237
	0.221878	1.3671	Putative lipoprotein	PP_0091
	0.221932	1.18552	Sugar fermentation stimulation protein homolog	sfsA PP_4691
	0.221957	-1.43426	2-dehydropantoate 2-reductase (EC 1.1.1.169) (Ketopantoate reductase)	PP_2325
	0.222064	-1.1253	Elongation factor Tu-A (EF-Tu-A)	tufA tuf-1 PP_0440
	0.222098	1.17249	H-NS family protein MvaT	PP_3765
	0.222287	-1.25081	dTDP-4-dehydrorhamnose 3,5-epimerase (EC 5.1.3.13)	rmlC PP_0265
	0.222817	8.4652	Multidrug efflux RND membrane fusion protein MexC	mexC PP_2817
	0.223278	1.25208	Putative Lipoprotein	PP_0139
	0.223455	-3.33892	Uncharacterized protein	PP_3804
	0.223521	-1.13283	50S ribosomal protein L14	rplN PP_0464
	0.22392	1.1475	GSH-dependent disulfide bond oxidoreductase (EC 2.5.1.18)	yghU PP_2933
	0.224004	1.63703	Carboxy-S-adenosyl-L-methionine synthase (Cx-SAM synthase) (EC 2.1.3.-)	cmoA PP_1441
	0.224025	1.18102	Major cold shock protein	cspA-I PP_1522
	0.224075	-1.12229	O-acetylhomoserine (Thiol)-lyase (EC 2.5.1.49)	PP_2528
	0.224196	-1.48198	Peptide ABC transporter, periplamic peptide-binding protein	PP_4146
	0.224382	-1.31432	Putative transcriptional regulator (Cro/CI family)	PP_3125
	0.224421	1.12521	Quinate dehydrogenase (Quinone) (EC 1.1.5.8)	quiA PP_3569
	0.22511	-1.17483	Shikimate kinase (SK) (EC 2.7.1.71)	aroK PP_5079
	0.22646	-1.43571	Peptidase, M23/M37 family	PP_0435
	0.227162	1.19567	Putative ABC transporter-ATP binding subunit	yadG PP_1895
	0.227869	1.30281	Putative NAD(P)H quinone oxidoreductase	PP_3720
	0.228392	-1.07527	Aspartyl/glutamyl-tRNA(Asn/Gln) amidotransferase subunit B (Asp/Glu-ADT subunit B) (EC 6.3.5.-)	gatB PP_0930
	0.22857	1.11178	Carboxy-terminal-processing protease (EC 3.4.21.102)	ctpA PP_5058
	0.228577	-1.63363	Diguanylate cyclase (EC 2.7.7.65)	TpbB PP_4670
	0.228849	-1.26049	Putative sarcosine oxidase (EC 1.5.3.1)	PP_3775
	0.229532	1.15878	Riboflavin biosynthesis protein RibD	ribD PP_0514
	0.230354	1.19386	Uncharacterized protein	PP_2562
	0.230996	2.7121	Gamma-glutamyltranspeptidase (EC 2.3.2.2) (EC 3.4.19.13)	ggt PP_4659
	0.232066	-1.13962	Recombinase-related protein	PP_1118
	0.232156	1.16962	Uncharacterized protein	PP_2447
	0.232812	-1.43628	Putative Transcriptional regulator VanR	PP_3738
	0.233683	1.28874	Tartronate semialdehyde reductase (EC 1.1.1.60)	glxR PP_4299
	0.233789	1.21295	ADP-heptose:LPS heptosyltransferase II (EC 2.-.-.-)	waaF PP_0341
	0.233791	-1.14766	DNA replication inhibitor	cspD PP_4010
	0.233876	1.27285	Fumarate hydratase class II (Fumarase C) (EC 4.2.1.2)	fumC fumC-2 PP_1755
	0.234425	1.22743	Putative 3-dehydroshikimate dehydratase (EC 4.2.1.118)	quiC PP_2554
	0.23511	1.68725	Transcriptional regulator, AsnC family	PP_4308
	0.235188	1.74238	Uncharacterized protein	PP_3995
	0.237233	1.24229	Aminopyrimidine aminohydrolase (EC 3.5.99.2)	PP_3186
	0.238125	-1.34575	UPF0225 protein PP_1119	PP_1119
	0.238328	-1.5167	Uncharacterized protein	PP_4610
	0.238505	1.2154	Uracil-DNA glycosylase (UDG) (EC 3.2.2.27)	ung PP_1413
	0.23858	1.55277	Uncharacterized protein	PP_1189
	0.23862	1.6337	SURF1 domain protein	PP_4833
	0.238889	1.1504	Bifunctional protein FolD 2 [Includes: Methylenetetrahydrofolate dehydrogenase (EC 1.5.1.5);Methenyltetrahydrofolate cyclohydrolase (EC 3.5.4.9)]	folD2 folD-2 PP_2265
	0.239515	-2.20137	Putative Transporter	PP_3961
	0.240133	1.31467	Putative acyl-CoA thioesterase (EC 3.1.2.-)	PP_1218
	0.240508	-1.17635	Putative MutT/nudix family protein/thiamine-phosphate pyrophosphorylase	PP_1348
	0.24122	1.81113	Putative transcriptional regulator	PP_1393
	0.241613	1.05617	Phosphogluconate dehydratase (EC 4.2.1.12)	edd PP_1010
	0.242015	-1.317	Putative Lipoprotein	PP_1970
	0.242612	-1.38992	Cytochrome bo terminal oxidase subunit I (EC 1.10.3.10)	cyoB PP_0813
	0.242903	-1.16764	Choline / betaine / carnitine ABC transporter-substrate binding protein BetX (EC 3.6.3.32)	betX PP_1741
	0.243441	1.3402	Putative Periplasmic sugar-binding protein	PP_2372
	0.243662	-1.36534	Lipocalin family lipoprotein	PP_5037
	0.244668	1.10262	Ornithine decarboxylase (EC 4.1.1.17)	speC PP_0864
	0.244999	1.2673	Multidrug resistance protein MexB	mexB PP_3456
	0.245419	-1.51726	Poly(3-hydroxyalkanoate) polymerase 2 (EC 2.3.1.-)	phaC-II PP_5005
	0.245502	1.19227	Multicopper oxidase (EC 1.10.3.-)	cumA PP_1034
	0.246121	1.1392	DNA-binding response regulator	gltR-II PP_1012
	0.246148	1.20089	Medium chain aldehyde dehydrogenase (EC 1.2.1.19) (EC 1.2.1.54)	patD PP_1481
	0.246827	-1.16366	Aminotransferase (EC 2.6.1.-)	amaC PP_3590
	0.247099	1.17499	Lipopolysaccharide core heptose(I) kinase (EC 2.7.1.-)	waaP PP_0344
	0.247147	1.16067	Membrane protein insertase YidC (Foldase YidC) (Membrane integrase YidC) (Membrane protein YidC)	yidC PP_0006
	0.247758	-1.83766	Uncharacterized protein	PP_0086
	0.2486	-1.30551	2,4-dienoyl-CoA reductase (EC 1.3.1.34)	fadH PP_2008
	0.249452	1.20944	Uncharacterized protein	PP_2987
	0.249526	1.22818	Uncharacterized protein	PP_0309
	0.249666	1.17221	Uncharacterized protein	PP_3825
	0.2505	-2.31464	Transcriptional regulator, LysR family	PP_4668
	0.250691	-1.14702	50S ribosomal protein L24	rplX PP_0465
	0.251173	-1.24544	XenA (EC 1.6.99.1)	xenA PP_1254
	0.251371	1.34004	Uncharacterized protein	PP_1867
	0.251559	1.78972	Flagellar motor switch protein FliG	fliG PP_4368
	0.251698	1.26118	Glycogen debranching enzyme (EC 3.2.1.33)	glgX PP_4055
	0.251982	1.06716	50S ribosomal protein L19	rplS PP_1465
	0.25258	1.18771	Uncharacterized protein	PP_1788
	0.253049	1.08456	Universal stress protein family	PP_2187
	0.253231	-1.35401	Cytochrome c oxidase subunit I, cbb3-type (EC 1.9.3.1)	ccoN-II PP_4255
	0.253734	-2.20959	Glycosyl transferase WbpL	wbpL PP_1804
	0.253813	1.09408	Putative Soluble lytic transglycosylase	PP_2130
	0.254221	1.84233	Aldose sugar dehydrogenase (EC 1.1.5.-)	yliI PP_2198
	0.254854	-6.55759	Putative TonB-dependent receptor	PP_3612
	0.254936	1.64675	Putative 1-pyrroline-4-hydroxy-2-carboxylate deaminase (EC 3.5.4.22)	PP_1257
	0.255293	-2.10491	D-isomer specific 2-hydroxyacid dehydrogenase family protein	PP_4316
	0.25532	1.82817	Putative Oxidoreductase, small subunit	PP_4233
	0.256131	1.22295	Uncharacterized protein	PP_2396
	0.256877	-1.17309	Pyridoxine 5'-phosphate synthase (PNP synthase) (EC 2.6.99.2)	pdxJ PP_1436
	0.257288	-1.30186	RNA pyrophosphohydrolase (EC 3.6.1.-) ((Di)nucleoside polyphosphate hydrolase)	rppH nudH PP_5146
	0.257473	-1.39671	Uncharacterized protein	PP_5133
	0.25839	1.09191	Aminotransferase (EC 2.6.1.-)	tyrB PP_1972
	0.258839	1.21353	3-hydroxydecanoyl-[acyl-carrier-protein] dehydratase (EC 4.2.1.59) (3-hydroxyacyl-[acyl-carrier-protein] dehydratase FabA) (Beta-hydroxydecanoyl thioester dehydrase) (Trans-2-decenoyl-[acyl-carrier-protein] isomerase) (EC 5.3.3.14)	fabA PP_4174
	0.26005	1.47554	Conserved inner membrane protein	yedI PP_4294
	0.26077	-2.22787	Oxidoreductase, FMN-binding	PP_2869
	0.262207	1.73874	Methyl-accepting chemotaxis protein McpQ	mcpQ PP_5020
	0.262362	-1.15625	Putative Long-chain fatty acid transporter	PP_1689
	0.262936	1.12433	Phosphate acetyltransferase (EC 2.3.1.8) (Phosphotransacetylase)	pta PP_0774
	0.262965	-1.4125	Uncharacterized protein	PP_0913
	0.263459	1.13949	Methionine aminopeptidase (MAP) (MetAP) (EC 3.4.11.18) (Peptidase M)	map PP_1590
	0.263551	-1.35787	Rhs-related protein	PP_3108
	0.263933	1.23147	Universal stress protein family	PP_3288
	0.264872	1.07958	Cysteine--tRNA ligase (EC 6.1.1.16) (Cysteinyl-tRNA synthetase) (CysRS)	cysS PP_2905
	0.264968	1.39014	Molybdenum cofactor guanylyltransferase (MoCo guanylyltransferase) (EC 2.7.7.77) (GTP:molybdopterin guanylyltransferase) (Mo-MPT guanylyltransferase) (Molybdopterin guanylyltransferase) (Molybdopterin-guanine dinucleotide synthase) (MGD synthase)	mobA PP_3457
	0.265454	1.30036	Sensory box histidine kinase/response regulator	PP_3546
	0.265531	1.15351	Signal recognition particle receptor FtsY (SRP receptor)	ftsY PP_5111
	0.265717	1.10818	ATP-dependent Clp protease ATP-binding subunit ClpX	clpX PP_2301
	0.266005	-1.30183	Bifunctional uridylyltransferase/uridylyl-removing enzyme (UTase/UR) (Bifunctional [protein-PII] modification enzyme) (Bifunctional nitrogen sensor protein) [Includes: [Protein-PII] uridylyltransferase (PII uridylyltransferase) (UTase) (EC 2.7.7.59);[Protein-PII]-UMP uridylyl-removing enzyme (UR) (EC 3.1.4.-)]	glnD PP_1589
	0.26608	-1.21096	Membrane-bound lytic murein transglycosylase F (EC 4.2.2.n1) (Murein lyase F)	mltF PP_1036
	0.266555	-1.80127	Outer membrane ferric siderophore receptor	PP_0861
	0.26659	1.1102	ATP-dependent RNA helicase, specific for 23S rRNA (EC 3.6.4.13)	dbpA PP_4952
	0.267451	-1.23124	Alcohol dehydrogenase, zinc-containing	PP_2827
	0.267686	1.28625	Octaprenyl diphosphate synthase (EC 2.5.1.90)	ispB PP_0687
	0.267924	-2.62272	Methyl-accepting chemotaxis transducer/sensory box protein	PP_3414
	0.268459	1.29562	Putative ATPase	PP_2032
	0.268941	1.33511	Uncharacterized protein	PP_2294
	0.269086	1.43215	ATP synthase subunit delta (ATP synthase F(1) sector subunit delta) (F-type ATPase subunit delta) (F-ATPase subunit delta)	atpH PP_5416 PP5416
	0.269453	1.17044	2-C-methyl-D-erythritol 2,4-cyclodiphosphate synthase (MECDP-synthase) (MECPP-synthase) (MECPS) (EC 4.6.1.12)	ispF PP_1618
	0.269948	1.2191	Glycerate dehydrogenase	hprA PP_0762
	0.270059	-3.13081	Putative phosphonate dehydrogenase (EC 1.20.1.1)	ptxD PP_3376
	0.270153	1.14967	Putative Mannose-6-phosphate isomerase	PP_4860
	0.270174	1.27728	LysR family transcriptional regulator	PP_1262
	0.270691	-1.31421	Spermidine/putrescine ABC transporter-permease subunit	spuH PP_5177
	0.271852	1.09374	DNA helicase-related protein	PP_3691
	0.271951	-1.05378	50S ribosomal protein L7/L12	rplL PP_0446
	0.27213	-1.24814	Uncharacterized protein	PP_2538
	0.27215	-1.12087	Activator of NRII(GlnL/NtrB) phosphatase	glnK PP_5234
	0.272182	1.52728	Spermidine/putrescine ABC transporter-periplasmic subunit	spuE PP_5180
	0.27276	1.09275	Chromosome partition protein Smc	smc PP_4276
	0.27307	1.20486	Penicillin-binding protein 1B (PBP-1b) (PBP1b) (Murein polymerase)	mrcB PP_4683
	0.274037	1.09466	50S ribosomal protein L13	rplM PP_1315
	0.274251	1.10883	Uncharacterized protein	PP_5042
	0.274536	-1.12022	Fatty acid oxidation complex subunit alpha [Includes: Enoyl-CoA hydratase/Delta(3)-cis-Delta(2)-trans-enoyl-CoA isomerase/3-hydroxybutyryl-CoA epimerase (EC 4.2.1.17) (EC 5.1.2.3) (EC 5.3.3.8);3-hydroxyacyl-CoA dehydrogenase (EC 1.1.1.35)]	fadB PP_2136
	0.27588	1.12185	Transcriptional dual regulator / CysB-O-acetyl-L-serine	cysB PP_2327
	0.276233	1.15372	Quinolinate synthase A (EC 2.5.1.72)	nadA PP_1231
	0.276275	-1.4074	Transcriptional regulator, LysR family	PP_3669
	0.276363	-1.12983	Phenylalanine--tRNA ligase beta subunit (EC 6.1.1.20) (Phenylalanyl-tRNA synthetase beta subunit) (PheRS)	pheT PP_2470
	0.276577	1.26181	Uncharacterized protein	PP_1738
	0.277699	1.83908	Uncharacterized protein	PP_4954
	0.27833	1.20879	Sensor protein	kdpD PP_4158
	0.278372	1.67867	DNA repair protein RecO (Recombination protein O)	recO PP_1435
	0.278417	-1.17152	Aspartate-semialdehyde dehydrogenase (ASA dehydrogenase) (ASADH) (EC 1.2.1.11) (Aspartate-beta-semialdehyde dehydrogenase)	asd PP_1989
	0.280595	-1.06196	Putative efflux pump	PP_0178
	0.280763	1.25945	Uncharacterized protein	PP_0758
	0.280833	1.5472	Phosphoglycolate phosphatase (PGP) (PGPase) (EC 3.1.3.18)	PP_0416
	0.281078	2.12687	Uncharacterized protein	PP_3773
	0.28156	1.13711	2-nonaprenyl-3-methyl-6-methoxy-1,4-benzoquinol hydroxylase (EC 1.14.13.-) (5-demethoxyubiquinone hydroxylase) (DMQ hydroxylase)	coq7 PP_0427
	0.281822	-1.44011	Choline dehydrogenase (EC 1.1.99.1)	betA-I PP_0056
	0.283342	1.23657	tRNA (cytidine(34)-2'-O)-methyltransferase (EC 2.1.1.207) (tRNA (cytidine/uridine-2'-O-)-methyltransferase TrmL)	trmL PP_5052
	0.283599	-1.07781	Sensory box histidine kinase	PP_3835
	0.283604	-1.17148	Pyridine nucleotide-disulphide oxidoreductase family protein	PP_2867
	0.284193	1.30631	Peroxidase	PP_0235
	0.284217	-1.10832	Paraquat-inducible protein B	PP_0599
	0.284255	1.72188	Uncharacterized protein	PP_1501
	0.284296	1.5626	Uncharacterized protein	PP_4671
	0.284442	-1.49267	Uncharacterized protein	PP_0426
	0.284621	-1.23594	Sensory box protein	PP_0337
	0.285543	6.82801	Cobalt-precorrin-5B C(1)-methyltransferase (EC 2.1.1.195) (Cobalt-precorrin-6A synthase)	cbiD PP_4831
	0.285964	1.1216	Uncharacterized protein	PP_2006
	0.286078	-1.05552	Uncharacterized protein	PP_3706
	0.286554	2.052	Acetate permease	actP-I PP_1743
	0.286577	-1.08834	Ribonucleoside-diphosphate reductase subunit beta (EC 1.17.4.1)	nrdB PP_1177
	0.287253	1.7537	Glutamate-putrescine ligase (EC 6.3.1.11)	puuA-II PP_5299
	0.288156	1.12771	Uncharacterized protein	PP_2449
	0.288353	-1.16381	Acyl-CoA dehydrogenase family protein	PP_0370
	0.28858	1.15469	23S rRNA m1G745 methyltransferase (EC 2.1.1.187)	rlmAA PP_1524
	0.288928	1.0975	Hydroxyacylglutathione hydrolase (EC 3.1.2.6) (Glyoxalase II) (Glx II)	gloB PP_4144 PP4144
	0.289382	1.76093	DNA polymerase III, delta subunit	holA PP_4796
	0.289627	-1.13545	Aconitate isomerase	prpF PP_2337
	0.289962	1.50533	Glutathione S-transferase family protein	PP_0335
	0.290277	1.10938	DNA binding regulator, beta subunit B	hupB PP_2303
	0.290505	1.17945	Chaperone SurA (Peptidyl-prolyl cis-trans isomerase SurA) (PPIase SurA) (EC 5.2.1.8) (Rotamase SurA)	surA PP_0403
	0.290863	1.40038	Carboxylesterase 2 (EC 3.1.1.1)	estB PP_1296
	0.290865	1.28075	Putative Xanthine dehydrogenase accessory factor	PP_4231
	0.290961	1.32179	CBS domain protein	PP_2349
	0.291298	-2.32016	Transcriptional regulator, AraC family	PP_3526
	0.291316	-1.30752	3-hydroxyadipyl-CoA dehydrogenase (EC 1.1.1.35)	paaH PP_3282
	0.291496	-1.14839	Ornithine carbamoyltransferase (OTCase) (EC 2.1.3.3)	argF PP_1079
	0.29168	-1.1675	Transposition protein, TnsC-related protein	PP_5404
	0.292836	-1.0823	Acyl-CoA thioesterase II	tesB PP_4762
	0.293136	1.66717	Flagella basal body P-ring formation protein FlgA	flgA PP_4394
	0.293293	1.89877	Nickel import ATP-binding protein NikE (EC 3.6.3.24)	nikE PP_3346
	0.293635	6.42153	Sigma-54 dependent transcriptional regulator	PP_0546
	0.294301	-1.6349	Phospholipase family protein	PP_0892
	0.294685	1.20168	Polysaccharide biosynthesis protein	wbpM PP_1805
	0.295048	1.25617	Putative ABC transporter, ATP-binding protein/permease protein	PP_4542
	0.295308	1.1895	Uncharacterized protein	PP_3134
	0.295374	1.15339	Uncharacterized protein	PP_2013
	0.296138	1.1269	Folypolyglutamate synthase/dihydrofolate synthase (EC 6.3.2.12) (EC 6.3.2.17)	folC PP_1997
	0.296444	1.13102	Polyamine ABC transporter, periplasmic polyamine-binding protein	ydcS PP_1486
	0.296862	-1.16903	Transcriptional regulator, TetR family	PP_4859
	0.297168	1.20141	Mannose/glucose ABC transporter, glucose-binding periplasmic protein	gtsA PP_1015
	0.297801	-1.69999	CpxR-Pasp DNA-binding transcriptional two-component system regulator	cpxR PP_3372
	0.297889	1.61211	Glutamate racemase (EC 5.1.1.3)	murI PP_0736
	0.297982	-1.12424	Periplasmic beta-D-glucoside glucohydrolase (EC 3.2.1.21)	bglX PP_1403
	0.298853	1.31138	Uncharacterized protein	PP_2005
	0.299253	-3.00378	Hydrolase, haloacid dehalogenase-like family	PP_5147
	0.300446	1.57933	Chemotaxis protein CheY	PP_2403
	0.301004	5.30263	Multidrug efflux RND transporter MexD	mexD PP_2818
	0.301358	-1.11956	Nicotinate phosphoribosyltransferase (NAPRTase) (EC 6.3.4.21)	pncB PP_4868
	0.301441	1.14825	Phosphate-binding protein PstS	pstS PP_2656
	0.302273	-1.27343	Peptide methionine sulfoxide reductase MsrA (Protein-methionine-S-oxide reductase) (EC 1.8.4.11) (Peptide-methionine (S)-S-oxide reductase) (Peptide Met(O) reductase)	msrA PP_0336
	0.302325	1.14238	2-C-methyl-D-erythritol 4-phosphate cytidylyltransferase (EC 2.7.7.60) (4-diphosphocytidyl-2C-methyl-D-erythritol synthase) (MEP cytidylyltransferase) (MCT)	ispD PP_1614
	0.302693	1.06013	50S ribosomal protein L6	rplF PP_0469
	0.3027	-1.22261	GntR family transcriptional regulator	PP_2333
	0.30286	1.4213	Cob(I)alamin adenolsyltransferase/cobinamide ATP-dependent adenolsyltransferase (EC 2.5.1.17)	cobO PP_1672
	0.303516	1.09064	ATP:GTP 3'-pyrophosphotransferase (EC 2.7.6.5)	relA PP_1656
	0.304161	1.22147	Sodium/L-proline transporter	putP PP_4946
	0.304491	1.06602	Homocysteine S-methyltransferase family protein	PP_0658
	0.304569	-1.4739	Gamma-aminobutyrate permease	gabP-II PP_2543
	0.30483	1.54056	Acetoacetyl CoA-transferase (Subunit A) (EC 2.8.3.-)	atoA PP_3122
	0.305303	1.34375	Uncharacterized protein	PP_4616
	0.305561	1.25598	Putative repressor of copper utilisation proteins	csoR PP_2969
	0.305762	-1.11846	Phosphomannomutase/phosphoglucomutase (PMM / PGM) (EC 5.4.2.2) (EC 5.4.2.8)	algC PP_5288
	0.306017	1.25953	Putative transcriptional repressor, CI/C2 family	PP_3033
	0.306344	-1.1577	Alginate biosynthesis transcriptional regulatory protein AlgB	algB PP_0133
	0.306922	-1.14108	Fructose PTS permease-IIBC component (EC 2.7.1.69)	fruA PP_0795
	0.307054	-1.55244	Bis(5'-nucleosyl)-tetraphosphatase, symmetrical (EC 3.6.1.41) (Ap4A hydrolase) (Diadenosine 5',5'''-P1,P4-tetraphosphate pyrophosphohydrolase) (Diadenosine tetraphosphatase)	apaH PP_0399
	0.307373	-1.20483	Sensory box protein	PP_0386
	0.307494	-1.04415	Exonuclease SbcC	sbcC PP_2024
	0.307626	1.17737	Glutaredoxin 3	grxC PP_5054
	0.307932	-1.34839	DNA-binding protein HU-alpha	hupA PP_5313
	0.309294	-1.04304	Chromosomal replication initiator protein DnaA	dnaA PP_0010
	0.309623	1.87916	Extracellular DNA endonuclease (EC 3.1.21.1)	endX PP_2451
	0.309904	-1.15675	NAD kinase (EC 2.7.1.23) (ATP-dependent NAD kinase)	nadK PP_2012
	0.30992	3.00151	Protein SlyX homolog	slyX PP_1208
	0.310149	-1.19179	Glutathione S-transferase family protein	PP_3742
	0.310653	1.44068	Putative shikimate 5-dehydrogenase (EC 1.1.1.-)	PP_3768
	0.310676	1.36098	Uncharacterized protein	PP_4972
	0.311214	1.72068	Putative Fusaric acid resistance protein	PP_1266
	0.311606	-1.42863	Putative transcriptional factor-related protein	PP_0173
	0.311938	-1.16477	Uncharacterized protein	PP_0801
	0.312207	1.41306	Uncharacterized protein	PP_2838
	0.312302	1.11474	Protein-L-isoaspartate O-methyltransferase (EC 2.1.1.77) (L-isoaspartyl protein carboxyl methyltransferase) (Protein L-isoaspartyl methyltransferase) (Protein-beta-aspartate methyltransferase) (PIMT)	pcm PP_1621
	0.31248	1.23146	Uncharacterized protein	PP_0251
	0.312815	-1.0613	Two-componenent system BarA/UvrY-regulatory subunit	uvrY PP_4099
	0.313736	1.2813	Glycine cleavage system H protein 2	gcvH2 gcvH-2 PP_5193
	0.314717	1.24241	Glutathione S-transferase reducing arsenate to arsenite	gstB PP_1894
	0.314997	1.12577	Modulator of drug activity B (EC 1.6.5.10)	mdaB PP_4661
	0.315502	1.4962	Precorrin-6A synthase [deacetylating] (EC 2.1.1.152)	PP_3763
	0.316463	-1.47649	Delta-9 fatty acid desaturase (EC 5.3.3.-)	desA PP_0217
	0.316608	1.23224	Cytokinetic ring ABC transporter-like subunit-ATP-binding subunit	ftsE PP_5110
	0.316641	-1.16481	Putative peroxiredoxin (EC 1.11.1.15)	tsaA PP_1084
	0.317421	-1.25316	Uncharacterized ABC transporter ATP-binding protein HI_1051	PP_2628
	0.317459	1.26938	Dihydrofolate reductase (EC 1.5.1.3)	folA PP_5132
	0.318012	1.16116	Outer-membrane lipoprotein carrier protein	lolA PP_4003
	0.318383	1.32786	Putative 6-phosphogluconate dehydrogenase, decarboxylating (EC 1.1.1.44)	gntZ PP_4043
	0.31854	-1.42658	Uncharacterized protein	PP_5144
	0.319673	1.91154	Protoheme IX reservoir complex subunit	ccmC PP_4325
	0.319834	-1.15735	tRNA 5-methylaminomethyl-2-thiouridine biosynthesis bifunctional protein MnmC (tRNA mnm(5)s(2)U biosynthesis bifunctional protein) [Includes: tRNA (mnm(5)s(2)U34)-methyltransferase (EC 2.1.1.61);FAD-dependent cmnm(5)s(2)U34 oxidoreductase (EC 1.5.-.-)]	mnmC PP_1751
	0.320226	-1.88236	Uncharacterized protein	PP_0919
	0.322187	1.16954	Transcriptional regulator, AraC family	PP_1313
	0.322703	1.0959	Phosphoadenosine phosphosulfate reductase (EC 1.8.4.8)	cysH PP_2328
	0.323063	-1.13637	Putative cobalamin ABC transporter, periplasmic	PP_2418
	0.323289	-1.70107	Putative esterase of the alpha-beta hydrolase superfamily	PP_4514
	0.323523	1.12206	Ribosomal RNA small subunit methyltransferase E (EC 2.1.1.193)	PP_5019
	0.323735	-1.35939	Two component heavy metal response regulator	czcR-I PP_0029
	0.323969	1.09387	Aminotransferase (EC 2.6.1.-)	aruH PP_3721
	0.325625	1.37979	ParA family protein	PP_4334
	0.326047	1.21801	Cysteine desulfurase (EC 2.8.1.7)	iscS-II PP_2435
	0.326565	1.0919	Response regulator/TPR domain protein	PP_0768
	0.326735	-1.14445	Citrate synthase	prpC PP_2335
	0.328925	-1.1436	Glutaminase-asparaginase (EC 3.5.1.38) (L-ASNase/L-GLNase) (L-asparagine/L-glutamine amidohydrolase)	ansB PP_2453
	0.32934	1.51609	Uncharacterized protein	PP_1120
	0.329631	-1.09681	Thioredoxin reductase (EC 1.8.1.9)	trxB PP_0786
	0.330388	1.40527	TonB-gated outer membrane transporter-gating inner membrane protein	exbD PP_5307
	0.330465	1.09405	UDP-N-acetylmuramate--L-alanyl-gamma-D-glutamyl-meso-2,6-diaminoheptandioate ligase (EC 6.3.2.45) (Murein peptide ligase) (UDP-N-acetylmuramate:L-alanyl-gamma-D-glutamyl-meso-diaminopimelate ligase)	mpl PP_0547
	0.330612	1.14511	Esterified fatty acid cis/trans isomerase (EC 5.2.-.-)	cti PP_2376
	0.33075	1.20379	Uncharacterized protein	PP_5012
	0.330947	-1.15618	Glutamylpolyamine synthetase	spuI PP_5184
	0.331416	1.0429	Protein translocase subunit SecD	secD PP_0835
	0.331471	1.71227	Putative transcriptional regulator, AraC family	PP_2425
	0.331576	1.10957	Uncharacterized protein	PP_2330
	0.332009	-1.09783	L-piperidine-6-carboxylate dehydrogenase (EC 1.2.1.21)	amaB PP_5258
	0.332182	-1.0545	NAD+-dependent succinate semialdehyde dehydrogenase (EC 1.2.1.24)	sad-I PP_2488
	0.333094	-1.10171	Dihydrolipoamide acetyltransferase component of pyruvate dehydrogenase complex (EC 2.3.1.-)	bkdB PP_4403
	0.333871	1.15642	Peroxiredoxin, alkylhydroperoxide reductase-small subunit (EC 1.11.1.15)	ahpC PP_2439
	0.334109	-1.43848	Putative Lipoprotein	PP_4920
	0.334446	-1.23114	Stress response kinase A (EC 2.7.11.1) (Serine/threonine-protein kinase SrkA)	srkA rdoA PP_0359
	0.334798	1.17717	Uncharacterized protein	PP_1212
	0.3355	-1.66829	Uncharacterized protein	PP_0925
	0.335603	-1.38659	Molybdopterin synthase large subunit (EC 2.8.1.12)	moaE PP_1294
	0.335792	1.76318	Maf-like protein PP_0936	maf-1 PP_0936
	0.335852	1.20009	Arginine/ornithine transport ATP-binding protein AotP	aotP PP_0283
	0.336976	-1.12919	Flagellar protein FliL	fliL PP_4359
	0.337317	1.11085	Cysteine synthase (EC 2.5.1.47)	cysM PP_1654
	0.33735	-1.17462	Glucose-6-phosphate 1-dehydrogenase (G6PD) (EC 1.1.1.49)	zwfB zwf PP_4042
	0.337488	1.27262	Uncharacterized protein	PP_0748
	0.337978	-1.20256	Uncharacterized protein	PP_4451
	0.338818	1.15926	Ubiquinol--cytochrome c reductase, cytochrome c1	petC PP_1319
	0.338894	-2.08308	DNA helicase (EC 3.6.4.12)	PP_3681
	0.339134	-1.26395	Maltose acetyltransferase (EC 2.3.1.79)	maa PP_5163
	0.339172	-1.31465	Alcohol dehydrogenase, zinc-containing	PP_5210
	0.339431	1.09215	Lactoylglutathione lyase (EC 4.4.1.5) (Glyoxalase I)	gloA PP_3766
	0.339589	-1.08892	GCN5-related N-acetyltransferase	PP_0820
	0.339788	-1.27686	TonB-dependent receptor	PP_1446
	0.340337	1.18815	Uncharacterized protein	PP_5353
	0.340792	-1.16512	Methyltransferase type 12	PP_3927
	0.342023	-1.32964	Coniferyl alcohol dehydrogenase (EC 1.1.1.194)	calA PP_2426
	0.342684	-1.11873	Aspartate kinase (EC 2.7.2.4) (Aspartokinase)	PP_4473
	0.342797	-1.08801	Uncharacterized protein	PP_0640
	0.343052	-1.60328	Uncharacterized protein	PP_4906
	0.344036	-1.20309	Dipeptide ABC transporter-putative membrane subunit (EC 3.6.3.23)	dppC PP_0880
	0.344275	-1.05014	Putative glycine-betaine dioxygenase subunit (EC 1.13.-.-)	gbcB PP_0316
	0.345235	-1.16744	RND efflux transporter	PP_1517
	0.34552	1.33093	Molybdate transport regulator	modR PP_0360
	0.345985	-1.25426	Putative Sulfonate ABC transporter, ATP-binding protein	PP_3637
	0.346515	1.25216	Maltooligosyl trehalose synthase (EC 5.4.99.15)	treY PP_4053
	0.347542	-1.34563	Putative ribosome-binding factor	yigZ PP_0593
	0.347727	-1.12708	Periplasmic dipeptide transport protein	dppA-IV PP_5283
	0.348273	1.09983	7-carboxy-7-deazaguanine synthase (CDG synthase) (EC 4.3.99.3) (Queuosine biosynthesis protein QueE)	queE PP_1225
	0.350136	-1.10935	Hydrolase, alpha/beta fold family	PP_2201
	0.350256	-2.63548	Hydroxyproline acetylase (EC 2.3.1.-)	pvdY PP_4245
	0.350355	-1.39437	Uncharacterized protein	PP_5363
	0.351801	-1.23128	Holocytochrome c synthetase	ccmF PP_4322
	0.351867	1.13451	Uncharacterized protein	PP_0020
	0.352537	-1.608	Uncharacterized protein	PP_1359
	0.352792	-1.06726	Mannose/glucose ABC transporter-ATP binding subunit (EC 3.6.3.17)	gtsD PP_1018
	0.353333	-1.23563	Non-canonical purine NTP pyrophosphatase (EC 3.6.1.9) (Non-standard purine NTP pyrophosphatase) (Nucleoside-triphosphate diphosphatase) (Nucleoside-triphosphate pyrophosphatase) (NTPase) (Nucleotide diphosphatase)	PP_5100
	0.353424	1.25981	tRNA pseudouridine synthase D (EC 5.4.99.27) (tRNA pseudouridine(13) synthase) (tRNA pseudouridylate synthase D) (tRNA-uridine isomerase D)	truD PP_1619
	0.353794	1.17799	D-ribose pyranase (EC 5.4.99.62)	rbsD PP_2459
	0.353832	-1.09954	Glutarate-semialdehyde dehydrogenase DavD (EC 1.2.1.20)	davD PP_0213
	0.354384	-1.29968	Glutathione peroxidase	gpx PP_1874
	0.355984	1.13107	Site-specific recombinase, phage integrase family	PP_1962
	0.355996	1.12286	OmpA family protein	PP_1121
	0.356301	1.5682	Putative multidrug efflux transporter, RND family	PP_2019
	0.356522	1.19308	LysR family transcriptional regulator	PP_5337
	0.356874	-1.06843	Enoyl-[acyl-carrier-protein] reductase [NADH] (ENR) (EC 1.3.1.9)	fabV PP_4635
	0.357182	-1.32893	Probable malate dehydrogenase (EC 1.1.1.37)	mdh PP_0654
	0.35811	-1.10143	Uncharacterized protein	PP_4931
	0.358365	1.19251	Putative Nucleosidase	PP_3254
	0.358611	1.11306	Peptide chain release factor 1 (RF-1)	prfA PP_0733
	0.358918	1.04044	Lipopolysaccharide ABC export system, ATP-binding protein	PP_1779
	0.359256	1.44355	Transcriptional regulator, AraC family	PP_2211
	0.359359	1.20693	Putative Iron-chelator utilization protein	PP_1056
	0.360049	-1.12601	Putative esterase	PP_4916
	0.360934	1.18879	Uncharacterized protein	PP_2031
	0.361055	1.09756	tRNA sulfurtransferase (EC 2.8.1.4) (Sulfur carrier protein ThiS sulfurtransferase) (Thiamine biosynthesis protein ThiI) (tRNA 4-thiouridine synthase)	thiI PP_5045
	0.361089	-1.21409	Acetoin:2,6-dichlorophenolindophenol oxidoreductase subunit beta (EC 1.1.1.-)	acoB PP_0554
	0.361175	1.28194	Putative enzyme (EC 1.-.-.-)	PP_2002
	0.363289	-1.71788	Putative Transcriptional regulator PfeR	PP_0534
	0.363853	-1.26705	Phospho-N-acetylmuramoyl-pentapeptide-transferase (EC 2.7.8.13) (UDP-MurNAc-pentapeptide phosphotransferase)	mraY PP_1334
	0.364059	1.37972	Ribulose-phosphate 3-epimerase (EC 5.1.3.1)	rpe PP_0415
	0.364153	1.05831	Polyribonucleotide nucleotidyltransferase (EC 2.7.7.8) (Polynucleotide phosphorylase) (PNPase)	pnp PP_4708
	0.36505	-1.06513	Aminomethyltransferase (EC 2.1.2.10) (Glycine cleavage system T protein)	gcvT gcvT-2 PP_5194
	0.366054	1.084	Mannose-6-phosphate isomerase/mannose-1-phosphate guanylyltransferase	PP_1776
	0.366164	-1.14621	1,2-epoxyphenylacetyl-CoA isomerase (EC 5.3.3.18)	paaG PP_3283
	0.366291	-1.10439	Adenylate kinase (AK) (EC 2.7.4.3) (ATP-AMP transphosphorylase) (ATP:AMP phosphotransferase) (Adenylate monophosphate kinase)	adk PP_1506
	0.366313	1.67213	Fe-containing alcohol dehydrogenase (EC 1.1.1.-)	yiaY PP_2682
	0.366354	-1.38507	Sensory box histidine kinase/response regulator	PP_1350
	0.366412	-1.03645	Methylmalonate-semialdehyde dehydrogenase (EC 1.2.1.27)	mmsA-I PP_0597
	0.366587	-1.17467	Transcriptional regulator, LysR family	PP_4460
	0.366936	-4.23589	ATP synthase subunit a (ATP synthase F0 sector subunit a) (F-ATPase subunit 6)	atpB PP_5419
	0.367226	1.09357	Putative Acyltransferase	PP_0332
	0.367257	-1.29054	Histidine / lysine / arginine / ornithine ABC transporter-permease subunit (EC 3.6.3.21)	hisM PP_4484
	0.367403	-1.30942	Oxidoreductase, short-chain dehydrogenase/reductase family	PP_2540
	0.36893	1.69978	Uncharacterized protein	PP_3709
	0.369846	-1.05654	Phosphoribosylformylglycinamidine synthase (FGAM synthase) (FGAMS) (EC 6.3.5.3) (Formylglycinamide ribonucleotide amidotransferase) (FGAR amidotransferase) (FGAR-AT)	purL PP_1037
	0.370131	1.05987	Uncharacterized protein	PP_0766
	0.372331	2.1512	FAD assembly factor SdhE	sdhE PP_1424
	0.372809	1.18794	Outer membrane protein OprG	oprG PP_0504
	0.373246	-1.35707	DNA-binding transcriptional dual regulator	crp PP_0424
	0.373802	-1.07929	Epimerase/dehydratase-related protein	PP_5305
	0.374926	-2.05837	Thioredoxin	trxA PP_5215
	0.375509	1.19336	Glycosyl transferase	wbpZ PP_1802
	0.375956	1.15973	Uncharacterized protein	PP_0938
	0.376124	1.94952	Riboflavin synthase (EC 2.5.1.9)	ribC PP_2916
	0.376213	1.38418	Transcriptional regulator, LysR family	PP_4107
	0.379211	1.6952	Uncharacterized protein	PP_4875
	0.379385	1.09039	Acetyl-coenzyme A synthetase 2 (AcCoA synthetase 2) (Acs 2) (EC 6.2.1.1) (Acetate--CoA ligase 2) (Acyl-activating enzyme 2)	acsA2 acsB PP_4702
	0.379493	1.10437	50S ribosomal protein L10	rplJ PP_0445
	0.380373	-1.0675	Protein translocase subunit SecA	secA PP_1345
	0.380523	1.08014	N-succinylarginine dihydrolase (EC 3.5.3.23)	astB PP_4477
	0.380636	1.19241	Universal stress protein family	PP_2745
	0.381069	1.16992	Transcriptional regulator, RpiR family	PP_5350
	0.381102	1.77666	Alpha/beta hydrolase	PP_4164
	0.382128	1.9737	Uncharacterized protein	PP_5209
	0.382779	1.15264	Putative motility protein fimV	fimV PP_1993
	0.383073	1.13322	3-hydroxyisobutyryl-CoA hydrolase (EC 3.1.2.4)	PP_1412
	0.383728	1.11908	D-amino acid dehydrogenase 2 (EC 1.4.99.-)	dadA2 dadA-2 PP_5270
	0.385622	-1.11661	Putative Oxidoreductase	PP_4548
	0.386023	1.13332	Laccase domain protein	yfiH PP_0624
	0.387613	-1.91535	Uncharacterized protein	PP_5010
	0.388089	-1.39029	Putative Isoquinoline 1-oxidoreductase, beta subunit	PP_2478
	0.388151	1.2671	Uncharacterized protein	PP_3708
	0.388339	1.13911	3-dehydroquinate synthase (EC 4.2.3.4)	aroB PP_5078
	0.389234	-1.37582	Putative Lipoprotein	PP_1519
	0.389389	1.06419	Putative Glycosyl transferase	PP_3997
	0.389662	1.06517	Sensor histidine kinase/response regulator	PP_1492
	0.390424	-1.11839	Putative Dehydrogenase subunit	PP_1661
	0.391318	-1.38469	Hydroxyphenylacetyl-CoA thioesterase	paaI PP_3281
	0.392092	-1.15896	Glutathione S-transferase family protein	PP_4104
	0.392359	1.16884	Multidrug efflux RND membrane fusion protein	PP_3455
	0.393408	-1.1574	Uncharacterized protein	PP_2305
	0.394102	1.13167	Arginine N-succinyltransferase (EC 2.3.1.109)	astA-I PP_4479
	0.394558	-1.0889	Tail-specific protease prc	prc PP_1719
	0.394812	-1.1767	Phosphomethylpyrimidine synthase (EC 4.1.99.17) (Hydroxymethylpyrimidine phosphate synthase) (HMP-P synthase) (HMP-phosphate synthase) (HMPP synthase) (Thiamine biosynthesis protein ThiC)	thiC PP_4922
	0.394888	-1.08327	Uncharacterized protein	PP_1794
	0.394909	1.13911	Long-chain acyl-CoA thioester hydrolase family protein	PP_4975
	0.39524	1.47907	Peptidylprolyl isomerase (EC 5.2.1.8)	ppiC-I PP_3070
	0.395256	1.2929	Exonuclease	PP_4768
	0.39583	1.67009	Uncharacterized protein	PP_4969
	0.396419	-1.55308	Fumarate hydratase class II (Fumarase C) (EC 4.2.1.2)	fumC-I fumC PP_0944
	0.396496	1.3026	Putative hydrolase	ycaC-I PP_0711
	0.397012	-1.27746	Diaminopimelate epimerase (DAP epimerase) (EC 5.1.1.7) (PLP-independent amino acid racemase)	dapF PP_3790
	0.397328	1.05357	Aminopeptidase N (EC 3.4.11.-)	pepN PP_2017
	0.397403	1.17137	Toluene tolerance protein	PP_4937
	0.397704	1.41684	Methionine ABC transporter, permease protein	metI PP_0113
	0.39778	-1.11707	Basic-amino-acid specific porin OprD (EC 3.4.21.-)	oprD PP_1206
	0.397783	1.71617	Fused O(6)-alkylguanine DNA alkyltransferase-transcriptional activator (EC 2.1.1.63)	ada PP_0706
	0.397927	1.16117	Putative Acyl-CoA dehydrogenase	PP_2437
	0.398083	1.08486	NADH-quinone oxidoreductase subunit C/D (EC 1.6.5.11) (NADH dehydrogenase I subunit C/D) (NDH-1 subunit C/D)	nuoC nuoCD nuoD PP_4121
	0.398101	1.37339	Uncharacterized protein	PP_0122
	0.398418	1.12458	NLPA lipoprotein	plpB PP_5165
	0.398546	1.16133	Cytochrome b	petB PP_1318
	0.399094	-1.1385	Putative alkanal monooxygenase (EC 1.14.-.-)	PP_0088
	0.399115	1.2183	Adenylosuccinate lyase (ASL) (EC 4.3.2.2) (Adenylosuccinase)	purB PP_4016
	0.399247	-1.11565	5'-nucleotidase (EC 3.1.3.5)	PP_0094
	0.399604	1.54304	Sensor histidine kinase	PP_2127
	0.401316	-1.19379	Carbon-nitrogen hydrolase family protein	PP_3019
	0.401534	-1.11866	Permease YjgP/YjgQ family protein	PP_0982
	0.401813	1.629	Allophanate hydrolase subunit (EC 3.5.1.54)	ybgJ PP_4576
	0.40286	-1.22836	Cytochrome c oxidase subunit, cbb3-type	ccoO-I PP_4251
	0.403085	-1.26315	Dipeptide ABC transporter-putative membrane subunit (EC 3.6.3.23)	dppB PP_0881
	0.403356	2.09685	Oxidoreductase, FMN-binding	PP_2994
	0.403653	1.60816	Uncharacterized protein	PP_1190
	0.403663	-1.24246	2-carboxybenzaldehyde reductase	yajO PP_3370
	0.403923	-1.13468	Glutamyl-tRNA reductase (GluTR) (EC 1.2.1.70)	hemA PP_0732
	0.403981	-1.42435	L-seryl-tRNA(Sec) selenium transferase (EC 2.9.1.1) (Selenocysteine synthase) (Sec synthase) (Selenocysteinyl-tRNA(Sec) synthase)	selA PP_0493
	0.404522	-1.14228	Major facilitator family transporter	PP_5330
	0.405089	1.0551	Penicillin-insensitive transglycosylase/penicillin-sensitive transpeptidase (EC 2.4.2.-) (EC 3.4.-.-)	mrcA PP_5084
	0.40523	-4.99846	Zinc import ATP-binding protein ZnuC (EC 3.6.3.-)	znuC PP_0118
	0.405535	1.18132	Outer membrane efflux protein	PP_4923
	0.406114	-1.11565	1,4-alpha-glucan branching enzyme GlgB (EC 2.4.1.18) (1,4-alpha-D-glucan:1,4-alpha-D-glucan 6-glucosyl-transferase) (Alpha-(1->4)-glucan branching enzyme) (Glycogen branching enzyme) (BE)	glgB PP_4058
	0.406281	-2.80112	Two-component system sensory histidine kinase/phosphatase GlnL/GlnG	glnL PP_5047
	0.406345	1.27108	Uncharacterized protein	PP_1372
	0.406575	1.23006	Uncharacterized protein	yajR PP_0484
	0.406869	1.43735	Putative enzyme involved in modification of phospholipids	PP_1202
	0.407038	-1.05596	Short-chain alcohol dehydrogenase (EC 1.1.1.-) (EC 1.1.1.1)	adhP PP_3839
	0.407509	-1.0946	Putative Xenobiotic reductase	PP_1478
	0.408208	1.06285	Gamma-glutamyl phosphate reductase (GPR) (EC 1.2.1.41) (Glutamate-5-semialdehyde dehydrogenase) (Glutamyl-gamma-semialdehyde dehydrogenase) (GSA dehydrogenase)	proA PP_4811
	0.408288	1.70904	Uncharacterized protein	PP_0134
	0.40861	1.2127	Methylthioribose-1-phosphate isomerase (M1Pi) (MTR-1-P isomerase) (EC 5.3.1.23) (S-methyl-5-thioribose-1-phosphate isomerase)	mtnA PP_1766
	0.408704	1.16288	Aquaglyceroporin	glpF PP_1076
	0.408962	1.0936	Uncharacterized protein	PP_1357
	0.411402	1.05706	Alanine--tRNA ligase (EC 6.1.1.7) (Alanyl-tRNA synthetase) (AlaRS)	alaS PP_4474
	0.411866	-1.29119	Uncharacterized protein	PP_4556
	0.41201	2.24029	Branched-chain amino acid transport system carrier protein	brnQ PP_4184
	0.413772	5.82307	Outer membrane protein OprJ	oprJ PP_2819
	0.413852	-1.71158	Transcriptional regulator, LysR family	PP_3974
	0.413874	1.12562	Replicative DNA helicase (EC 3.6.4.12)	dnaB PP_4873
	0.413882	1.20056	Sigma-54 dependent transcriptional regulator/sensory box protein	PP_0997
	0.414054	-1.25422	Uncharacterized protein	PP_2138
	0.414675	1.13959	Uncharacterized protein	PP_4552
	0.414742	1.06768	Uncharacterized protein	PP_2370
	0.415301	-1.24011	Iron-sulfur cluster-binding protein	PP_3543
	0.416737	-1.07648	Polyamine ABC transporter, periplasmic polyamine-binding protein	PP_0412
	0.416888	1.1282	Uncharacterized protein	PP_2853
	0.418305	1.44448	PAP2 family protein/DedA family protein	PP_4813
	0.419291	-2.47137	Dihydrolipoyllysine-residue acetyltransferase component of acetoin cleaving system (EC 2.3.1.12)	acoC PP_0553
	0.419296	-1.06193	DNA polymerase I, 5'-> 3' polymerase with 5'--> 3' and 3'--> 5' exonuclease activity (EC 2.7.7.7) (EC 3.1.11.-)	polA PP_0123
	0.420287	-1.32179	Cytochrome c oxidase subunit I, cbb3-type (EC 1.9.3.1)	ccoN-I PP_4250
	0.421659	1.07953	D-alanyl-D-alanine carboxypeptidase	dacB PP_2098
	0.422135	-1.39057	Propionyl-CoA synthetase (EC 6.2.1.17)	prpE PP_2351
	0.422951	-1.15888	Putative Outer membrane ferric siderophore receptor	PP_3330
	0.423599	1.60709	Putative Thioredoxin	PP_1646
	0.424509	1.28134	Epoxyqueuosine reductase (EC 1.17.99.6) (Queuosine biosynthesis protein QueG)	queG PP_4900
	0.424708	1.19512	Putative phosphotyrosine-protein phosphatase (EC 3.1.3.2) (EC 3.1.3.48)	etp PP_1903
	0.424712	1.17318	Omega-amino acid--pyruvate aminotransferase (EC 2.6.1.18)	PP_0596
	0.425032	1.26872	Cell division protein FtsQ	ftsQ PP_1340
	0.427	1.31663	Acetyltransferase, GNAT family	PP_2421
	0.42717	1.19029	Xenobiotic reductase B	xenB PP_0920
	0.427212	2.09641	RNA polymerase sigma factor RpoS (Sigma S) (Sigma-38)	rpoS PP_1623
	0.427244	-1.30263	Protein VdlD	vdlD PP_5356
	0.427352	1.1393	3-ketoacyl-CoA thiolase (EC 2.3.1.16) (Acetyl-CoA acyltransferase) (Beta-ketothiolase) (Fatty acid oxidation complex subunit beta)	fadA PP_2137
	0.42754	1.33356	Putative oxidoreductase (EC 1.7.-.-)	PP_0256
	0.428918	1.24141	Putative 4-hydroxy-4-methyl-2-oxoglutarate aldolase (HMG aldolase) (EC 4.1.3.17) (Oxaloacetate decarboxylase) (OAA decarboxylase) (EC 4.1.1.3) (Regulator of ribonuclease activity homolog) (RraA-like protein)	PP_2084
	0.428922	1.15246	Uncharacterized protein	PP_1963
	0.429494	1.37694	Methyl-accepting chemotaxis transducer	PP_0584
	0.430565	-1.258	Uncharacterized protein	PP_0971
	0.430669	1.13883	Peptide methionine sulfoxide reductase MsrB (EC 1.8.4.12) (Peptide-methionine (R)-S-oxide reductase)	msrB PP_1873
	0.432418	1.06607	Acetyl-coenzyme A carboxylase carboxyl transferase subunit beta (ACCase subunit beta) (Acetyl-CoA carboxylase carboxyltransferase subunit beta) (EC 6.4.1.2)	accD PP_1996
	0.433169	1.06818	50S ribosomal protein L4	rplD PP_0455
	0.433349	1.13852	dTDP-4-rhamnose reductase-related protein	PP_0500
	0.433412	1.15127	dTDP-4-dehydrorhamnose 3,5-epimerase (EC 5.1.3.13)	rfbC PP_1782
	0.434073	1.18303	Outer-membrane lipoprotein LolB	lolB PP_0724
	0.434737	1.20816	Peptidyl-prolyl cis-trans isomerase (EC 5.2.1.8)	fklB-I PP_0684
	0.435347	1.31347	Putative signal transduction protein	htrG PP_3631
	0.4361	-1.16511	Transcriptional regulator, LysR family	PP_3366
	0.436134	-1.0554	ATP-dependent DNA helicase Rep (EC 3.6.4.12)	rep PP_5264
	0.436136	-1.10229	Uncharacterized protein	PP_3680
	0.436174	1.26769	tRNA (Adenine(22)-N(1))-methyltransferase (EC 2.1.1.217)	trmK PP_3495
	0.43625	1.15365	Ribosomal RNA small subunit methyltransferase G (EC 2.1.1.170) (16S rRNA 7-methylguanosine methyltransferase) (16S rRNA m7G methyltransferase)	rsmG PP_0003
	0.436263	-1.13125	D-lactate dehydrogenase (EC 1.1.1.28)	ldhA PP_1649
	0.436527	1.21152	tRNA-dihydrouridine(20/20a) synthase (EC 1.3.1.-) (EC 1.3.1.91) (U20-specific dihydrouridine synthase) (U20-specific Dus) (tRNA-dihydrouridine synthase A)	dusA PP_2169
	0.437188	1.21056	DNA-binding transcriptional dual regulator	bolA PP_1757
	0.437464	1.114	Methionine ABC transporter, periplasmic binding protein	metQ PP_0112
	0.43763	-1.10472	Uncharacterized protein	PP_2332
	0.437897	1.1198	Protein translocase subunit SecY	secY PP_0474
	0.437957	-1.15412	Methionine biosynthesis protein MetW	metW PP_5098
	0.438206	-1.25262	Putative Transmembrane sensor	PP_1007
	0.438263	-1.34317	Protein-methionine-sulfoxide reductase catalytic subunit MsrP (EC 1.8.5.-)	msrP PP_4676
	0.438523	-1.35803	Putative transporter	yfbS PP_3931
	0.438723	1.10069	2-dehydro-3-deoxyphosphooctonate aldolase 2 (EC 2.5.1.55) (3-deoxy-D-manno-octulosonic acid 8-phosphate synthase 2) (KDO-8-phosphate synthase 2) (KDO 8-P synthase 2) (KDOPS 2) (Phospho-2-dehydro-3-deoxyoctonate aldolase 2)	kdsA2 kdsA-2 PP_1807
	0.439338	1.07704	30S ribosomal protein S8	rpsH PP_0468
	0.439445	-1.04977	Homoserine dehydrogenase (EC 1.1.1.3)	hom PP_1470
	0.439832	-1.1374	ADP-ribose/sugar pyrophosphatase (EC 3.6.1.13) (EC 3.6.1.21)	nudF PP_4919
	0.441049	1.37094	Uncharacterized protein	PP_5134
	0.441503	1.21363	Transcriptional regulator, AraC family	PP_5245
	0.44189	-1.30494	Anthranilate phosphoribosyltransferase (EC 2.4.2.18)	trpD PP_0421
	0.442283	1.14465	Two-component system DNA-binding response activator KdpE	kdpE PP_4157
	0.442968	1.18708	Transcriptional regulator, AsnC family	PP_0384
	0.444544	1.11878	Ribonuclease HI (RNase HI) (EC 3.1.26.4)	rnhA PP_4142
	0.4459	-1.61545	Putative Heme oxygenase	PP_2582
	0.446343	1.0511	Soluble pyridine nucleotide transhydrogenase (STH) (EC 1.6.1.1) (NAD(P)(+) transhydrogenase [B-specific])	sthA PP_2151
	0.446384	2.16182	Two-component system sensory histidine kinase (EC 2.7.3.-)	phoR PP_5321
	0.446691	1.03552	50S ribosomal protein L21	rplU PP_0688
	0.446995	1.07746	Uncharacterized protein	PP_4704
	0.447337	1.39232	Uncharacterized protein	PP_4732
	0.448296	-1.13414	Lon protease (EC 3.4.21.53) (ATP-dependent protease La)	lon-I lon PP_1443
	0.448355	-1.12462	HlyD family secretion protein	PP_5175
	0.448563	1.06634	Predicted Zn-dependent peptidases	PP_5113
	0.449099	-1.10721	XRE family transcriptional regulator	PP_2232
	0.45061	1.10211	50S ribosomal protein L27	rpmA PP_0689
	0.45085	-1.05652	tRNA (cytidine/uridine-2'-O-)-methyltransferase TrmJ (EC 2.1.1.200) (tRNA (cytidine(32)/uridine(32)-2'-O)-methyltransferase) (tRNA Cm32/Um32 methyltransferase)	trmJ PP_0839
	0.451785	1.11556	Putative oxidoreductase involved in anerobic synthesis of ubiquinone, FAD/NAD(P)-binding domain	visC PP_5197
	0.452029	-1.03621	Porin	oprB-I PP_1019
	0.452801	1.11452	Transposase	PP_1865 PP_1990 PP_2114 PP_2218 PP_2522 PP_4318
	0.453674	-1.08667	Putative TonB-dependent ferric siderophore receptor	PP_1847
	0.453894	1.17115	DNA-binding transcriptional dual regulator, leucine-binding	lrp PP_5271
	0.454044	-1.19681	50S ribosomal protein L36	rpmJ PP_0475
	0.454322	1.19384	Uncharacterized protein	PP_1135
	0.454464	-1.59255	Putative Antidote protein	PP_1585
	0.455529	1.09329	Putative heme biosynthesis protein	PP_0189
	0.456535	1.15931	Ribosome-binding ATPase YchF	ychF PP_0719
	0.4566	1.23082	Putative Type 1 pili subunit CsuA/B protein	PP_2359
	0.457353	1.08522	Flagellar P-ring protein (Basal body P-ring protein)	flgI PP_4383
	0.457396	2.1595	Putative enzyme with PLP binding domain	PP_5094
	0.459085	-1.16962	Uncharacterized protein	PP_3326
	0.459134	-1.545	Histidine kinase (EC 2.7.13.3)	pfeS-II PP_1652
	0.459219	-1.06635	Glycerol-3-phosphate dehydrogenase (EC 1.1.5.3)	glpD PP_1073
	0.459565	1.14043	Putative dimethylglycine dehydrogenase subunit (EC 1.5.8.-)	dgcB PP_0311
	0.459929	1.07768	ATP phosphoribosyltransferase regulatory subunit	hisZ PP_4890
	0.460861	-1.06496	Exopolyphosphatase (EC 3.6.1.11)	ppx PP_5216
	0.461361	1.46047	Uncharacterized protein	PP_5401
	0.461845	1.07083	Ribosomal protein S12 methylthiotransferase RimO (S12 MTTase) (S12 methylthiotransferase) (EC 2.8.4.4) (Ribosomal protein S12 (aspartate-C(3))-methylthiotransferase) (Ribosome maturation factor RimO)	rimO PP_1197
	0.462032	1.09967	Glycerol kinase (EC 2.7.1.30) (ATP:glycerol 3-phosphotransferase) (Glycerokinase) (GK)	glpK PP_1075
	0.462059	1.03932	Flagellar motor switch protein FliM	fliM PP_4358
	0.462291	1.08252	GGDEF domain protein	PP_0914
	0.463451	-1.21633	Thiol:disulfide interchange protein DsbC	dsbC PP_1469
	0.463917	1.08656	2-dehydro-3-deoxyphosphooctonate aldolase 1 (EC 2.5.1.55) (3-deoxy-D-manno-octulosonic acid 8-phosphate synthase 1) (KDO-8-phosphate synthase 1) (KDO 8-P synthase 1) (KDOPS 1) (Phospho-2-dehydro-3-deoxyoctonate aldolase 1)	kdsA1 kdsA-1 PP_1611
	0.466159	-1.12602	Uncharacterized protein	PP_1631
	0.46664	-1.20271	Metallo-beta-lactamase family protein	PP_3291
	0.467079	-1.14334	Putative nickel-responsive regulator	PP_3341
	0.46718	-1.11322	tRNA dimethylallyltransferase (EC 2.5.1.75) (Dimethylallyl diphosphate:tRNA dimethylallyltransferase) (DMAPP:tRNA dimethylallyltransferase) (DMATase) (Isopentenyl-diphosphate:tRNA isopentenyltransferase) (IPP transferase) (IPPT) (IPTase)	miaA PP_4895
	0.467214	1.25294	Succinate dehydrogenase hydrophobic membrane anchor subunit	sdhD PP_4192
	0.467257	1.12512	DNA-binding stress protein (EC 1.16.3.1)	dps PP_1210
	0.46785	1.1968	Uncharacterized protein	PP_2500
	0.468149	-1.07395	Hydrolase, isochorismatase family	PP_1826
	0.468556	1.12672	Na(+)/H(+) antiporter NhaA 2 (Sodium/proton antiporter NhaA 2)	nhaA2 PP_3958
	0.468884	1.33283	Conserved protein with NAD(P)-binding Rossmann-fold domain	yfcH PP_0743
	0.468978	1.55047	Transcriptional regulator, GntR family	PP_0969
	0.471801	1.10663	Aspartate-semialdehyde dehydrogenase (EC 1.2.1.11)	asd PP_1992
	0.471914	1.03901	Peptidyl-prolyl cis-trans isomerase C (Rotamase C) (EC 5.2.1.8)	ppiC-II PP_3079
	0.47249	1.39687	Uncharacterized protein	PP_0750
	0.473318	-1.38696	Putative zinc protease protein	PP_0093
	0.473841	1.07323	Putative Peptidase	PP_4583
	0.47443	-1.04936	ATP synthase gamma chain (ATP synthase F1 sector gamma subunit) (F-ATPase gamma subunit)	atpG PP_5414
	0.474488	-1.03963	ATP-dependent zinc metalloprotease FtsH (EC 3.4.24.-)	ftsH PP_4718
	0.474544	1.15878	Transcription elongation factor GreA (Transcript cleavage factor GreA)	greA PP_4722
	0.474976	-1.10397	Toluene tolerance protein	ttg2D PP_0961
	0.475585	-1.21587	Two component system DNA-binding transcriptional dual regulator	phoP PP_1186
	0.476587	1.12478	Ferrochelatase (EC 4.99.1.1) (Heme synthase) (Protoheme ferro-lyase)	hemH PP_0744
	0.476597	1.03277	Signal transduction histidine kinase CheA/CheY-like receiver (EC 2.7.3.-)	PP_4988
	0.477103	1.04714	Protein HflC	hflC PP_4891
	0.477859	-1.14605	Acetyltransferase, GNAT family	PP_2743
	0.477884	1.0934	Release factor glutamine methyltransferase (RF MTase) (EC 2.1.1.297) (N5-glutamine methyltransferase PrmC) (Protein-(glutamine-N5) MTase PrmC) (Protein-glutamine N-methyltransferase PrmC)	prmC PP_0734
	0.479166	1.28048	Cation-transporting P-type ATPase	PP_4261
	0.479488	-1.32657	Hemolysin-coregulated protein	hcpC-I PP_2615
	0.480905	-1.29019	Deoxyribodipyrimidine photolyase (EC 4.1.99.3)	phr PP_0739
	0.481054	-1.37607	Glutathione S-transferase family protein	PP_2474
	0.48106	-1.0639	Bifunctional protein HldE [Includes: D-beta-D-heptose 7-phosphate kinase (EC 2.7.1.167) (D-beta-D-heptose 7-phosphotransferase) (D-glycero-beta-D-manno-heptose-7-phosphate kinase);D-beta-D-heptose 1-phosphate adenylyltransferase (EC 2.7.7.70) (D-glycero-beta-D-manno-heptose 1-phosphate adenylyltransferase)]	hldE rfaE PP_4934
	0.481811	-1.21529	Uncharacterized protein	PP_1762
	0.481946	-1.90015	Uncharacterized protein	PP_2607
	0.482438	-1.12279	Ribosome hibernation promoting factor (HPF) (Hibernation factor HPF)	hpf rpoX PP_0951
	0.482518	-1.29071	Putative zinc uptake regulation protein ZUR	PP_0119
	0.482729	1.11973	Sodium/alanine symporter	PP_0496
	0.483788	1.10437	Glutamyl-tRNA(Gln) amidotransferase subunit A (Glu-ADT subunit A) (EC 6.3.5.7)	gatA PP_0931
	0.483998	1.52352	Uncharacterized protein	PP_4143
	0.484424	-1.12384	Sulfate adenylyltransferase subunit 2 (EC 2.7.7.4) (ATP-sulfurylase small subunit) (Sulfate adenylate transferase) (SAT)	cysD PP_1303
	0.484681	-1.33446	Flagellar motor rotation protein	motB PP_4904
	0.484685	1.15247	Catabolite repressor-activator, DNA-binding transcriptional dual regulator	cra PP_0792
	0.48494	-1.10951	Putative Lipoprotein	PP_1500
	0.486895	-1.27961	Putative TonB-dependent receptor	PP_3340
	0.487154	-1.19643	Transposase	PP_3114 PP_3985
	0.487528	1.15151	Uncharacterized protein	PP_1165
	0.488905	-1.0727	Phosphotransferase system, fructose-specific EI/HPr/EIIA components (EC 2.7.1.-) (EC 2.7.3.9)	fruB PP_0793
	0.489472	1.07528	50S ribosomal protein L23	rplW PP_0456
	0.489595	1.21639	Putative endoglucanase	bcsG PP_2632
	0.490005	-1.09788	Outer membrane lipoprotein	slyB PP_1131
	0.490265	-1.06954	Iron-sulfur cluster-binding protein	PP_4259
	0.490379	-1.18526	Probable thiol peroxidase (EC 1.11.1.-)	tpx PP_3587
	0.492819	-1.08475	2-methylisocitrate lyase (2-MIC) (MICL) (EC 4.1.3.30) ((2R,3S)-2-methylisocitrate lyase)	prpB mmgF PP_2334
	0.492921	-1.09083	Conserved hypothetical TPR repeat protein	PP_0725
	0.494068	-1.11585	Ubiquinol oxidase subunit I, cyanide insensitive	cioA PP_4651
	0.494347	-1.13872	4-diphosphocytidyl-2-C-methyl-D-erythritol kinase (CMK) (EC 2.7.1.148) (4-(cytidine-5'-diphospho)-2-C-methyl-D-erythritol kinase)	ispE PP_0723
	0.495006	1.13734	Uncharacterized protein	PP_4476
	0.495197	1.09812	50S ribosomal protein L25 (General stress protein CTC)	rplY ctc PP_0721
	0.495535	-1.06133	GDP-mannose 4,6-dehydratase (EC 4.2.1.47) (GDP-D-mannose dehydratase)	gmd PP_1799
	0.495671	-1.1818	Nuclease SbcCD subunit D	sbcD PP_2025
	0.495903	-1.86533	Putative Serine/threonine protein phosphatase	PP_3689
	0.496841	-1.04249	Catalase-peroxidase (CP) (EC 1.11.1.21) (Peroxidase/catalase)	katG PP_3668
	0.497195	1.23014	Transcriptional regulator, GntR family	PP_2066
	0.497238	1.11191	GTP cyclohydrolase 1 type 2 homolog	ybgI PP_1302
	0.49772	1.09131	3-deoxy-D-manno-octulosonate 8-phosphate phosphatase KdsC (EC 3.1.3.45) (KDO 8-P phosphatase)	kdsC PP_0956
	0.49795	1.10921	Nucleotidyltransferase family protein	PP_0406
	0.497982	-1.08325	Putative Sulfonate ABC transporter, periplasmic sulfonate-binding protein	PP_3636
	0.498123	-1.59436	Glutathione-regulated potassium/H+ antiporter	kefB-III PP_5246
	0.498469	1.2258	Xanthine permease	xanP PP_3992
	0.498518	1.25473	FMN-dependent NADH-azoreductase 2 (EC 1.7.-.-) (Azo-dye reductase 2) (FMN-dependent NADH-azo compound oxidoreductase 2)	azoR2 PP_4538
	0.498669	-1.23964	Type 1 L-asparaginase (EC 3.5.1.1)	ansA PP_0495
	0.498739	1.07317	LysR family transcriptional regulator	PP_2350
	0.499019	-1.18606	Transport permease protein	PP_1778
	0.500118	-1.16718	Putative Phage recombinase	PP_3026
	0.500456	-1.17284	Putative CoA-transferase family III (EC 2.8.3.-)	PP_0159
	0.501055	1.22829	Uncharacterized protein	PP_4306
	0.501342	1.21755	Uncharacterized protein YhjG	yhjG PP_4857
	0.501941	-1.17345	Putative inner membrane ABC transporter permease protein	PP_4148
	0.502567	-1.26336	Transcriptional regulator, TetR family	PP_0594
	0.503105	1.05267	Exodeoxyribonuclease I (EC 3.1.11.1)	sbcB PP_1365
	0.504958	1.06793	Uncharacterized protein PP_0002	PP_0002
	0.505133	1.15369	Trk system potassium uptake protein	trkH-II PP_4507
	0.505569	1.08113	Magnesium transporter MgtE	mgtE PP_4471
	0.505775	-1.0977	Outer membrane porin F	oprF PP_2089
	0.506045	1.17763	Uncharacterized protein	PP_1879
	0.507067	1.10344	1,6-anhydro-N-acetylmuramyl-L-alanine amidase (EC 3.5.1.28)	amiD PP_0130
	0.50734	1.02539	Putative dimethylglycine dehydrogenase subunit (EC 1.5.8.-)	dgcA PP_0310
	0.507437	1.09787	D-glucarate dehydratase / L-idarate epimerase (EC 4.2.1.40) (EC 5.1.2.-)	gudD PP_4757
	0.507732	-1.5709	Putative lipoprotein	PP_0116
	0.50788	1.07994	Conserved inner membrane protein	dedA PP_0540
	0.508283	-1.15559	Putative Amino acid ABC transporter, periplasmic amino acid-binding protein	PP_0657
	0.508716	1.21342	Alkyl hydroperoxide reductase AhpD (EC 1.11.1.15)	PP_3639
	0.509139	1.11366	Uncharacterized protein	PP_4586
	0.509627	-1.09993	ATP-dependent protease subunit HslV (EC 3.4.25.2)	hslV PP_5000
	0.510036	1.12781	Uncharacterized protein	PP_4200
	0.510188	1.13388	Quinone oxidoreductase (EC 1.6.5.5)	qor-I PP_0072
	0.510937	1.21621	Uncharacterized protein	PP_2292
	0.510981	-1.12199	Iron-binding protein IscA	iscA PP_0844
	0.511047	1.05896	Diguanylate cyclase	PP_4959
	0.511267	-1.09884	Putative chaperone protein	PP_2361
	0.51133	1.18629	Putative transporter	yegH PP_3437
	0.512356	-1.04061	30S ribosomal protein S2	rpsB PP_1591
	0.512927	1.41789	D-ribose ABC transporter-permease subunit (EC 3.6.3.17)	rbsC PP_2456
	0.513255	1.16338	Peptide deformylase 1 (PDF 1) (EC 3.5.1.88) (Polypeptide deformylase 1)	def1 PP_0068
	0.514738	-1.11278	30S ribosomal protein S19	rpsS PP_0458
	0.515323	-1.08336	Aldose-ketose isomerase (EC 5.3.1.7)	yihS PP_1014
	0.517026	-1.09174	Acetyltransferase, GNAT family	PP_3289
	0.518	-1.10908	Putative transporter	yjiY PP_4641
	0.51842	1.10291	Probable efflux pump outer membrane protein TtgC	ttgC PP_1384
	0.518456	-1.18722	Nickel import ATP-binding protein NikD (EC 3.6.3.24)	nikD PP_3345
	0.518837	-1.27051	Glutathione ABC transporter ATP-binding subunit	gsiA PP_4453
	0.518842	-1.05409	Acetyl-CoA acetyltransferase (EC 2.3.1.9)	PP_2215
	0.519692	1.06407	Enoyl-CoA hydratase (EC 4.2.1.-) (EC 4.2.1.17)	PP_2217
	0.520408	-1.11084	Glutamylpolyamine synthetase	spuB PP_5183
	0.520519	1.30717	Uncharacterized protein	PP_2485
	0.52075	-1.61354	Transcriptional regulator, LysR family	PP_2436
	0.521532	-1.13408	Outer membrane protein H1	oprH PP_1185
	0.521648	1.0893	Positive alginate biosynthesis regulatory protein	algR PP_0185
	0.521818	1.10984	UPF0307 protein PP_0941	PP_0941
	0.522078	-1.1781	SEC-C domain protein	PP_1114
	0.52271	1.11882	Uncharacterized protein	PP_1523
	0.522799	1.11907	Lipid A biosynthesis lauroyltransferase (EC 2.3.1.241) (Kdo(2)-lipid IV(A) lauroyltransferase)	htrB lpxL PP_1735
	0.522963	-1.08907	Putrescine-binding periplasmic protein	potF-II PP_3147
	0.523839	-1.03718	CTP synthase (EC 6.3.4.2) (Cytidine 5'-triphosphate synthase) (Cytidine triphosphate synthetase) (CTP synthetase) (CTPS) (UTP--ammonia ligase)	pyrG PP_1610
	0.524462	1.02966	50S ribosomal protein L9	rplI PP_4874
	0.526581	1.20441	Uncharacterized protein	PP_4396
	0.52664	-1.07037	Medium-long chain acyl-CoA dehydrogenase (EC 1.3.8.-)	fadE PP_1893
	0.527456	-1.28449	50S ribosomal protein L35	rpmI PP_2467
	0.527793	1.16541	Uncharacterized protein	PP_1961
	0.527889	-1.06111	Subunit of adenosylcobinamide-phosphate synthase beta component (EC 4.1.1.81) (EC 6.3.1.10)	cobC PP_1676
	0.528559	1.33884	Putrescine-binding periplasmic protein	PP_2195
	0.528836	1.14318	D-glycero-beta-D-manno-heptose-1,7-bisphosphate 7-phosphatase (EC 3.1.3.82) (D,D-heptose 1,7-bisphosphate phosphatase) (HBP phosphatase)	gmhB PP_0059
	0.52906	1.05853	NADH-quinone oxidoreductase subunit I (EC 1.6.5.11) (NADH dehydrogenase I subunit I) (NDH-1 subunit I)	nuoI PP_4126
	0.529182	-1.10389	Peptidyl-prolyl cis-trans isomerase (PPIase) (EC 5.2.1.8)	ppiB PP_2903
	0.529734	1.18061	DNA polymerase III subunit delta (EC 2.7.7.7)	holB PP_1966
	0.529941	1.24838	Putative Multidrug efflux MFS outer membrane protein	PP_1273
	0.530079	-1.16727	Glycosyl transferase, group 1 family protein	PP_3139
	0.531325	-1.08321	Penicillin amidase family protein	PP_5164
	0.532331	1.1436	Acetyltransferase, GNAT family	PP_4018
	0.532942	1.08205	Ribosome-recycling factor (RRF) (Ribosome-releasing factor)	frr PP_1594
	0.533472	1.1316	Lipid A deacylase (EC 3.1.1.77) (LPS 3-O-deacylase) (Outer membrane enzyme)	pagL-I PP_0737
	0.533705	-1.13849	30S ribosomal protein S21	rpsU PP_0389
	0.533782	-1.18353	Uncharacterized protein	PP_1058
	0.533941	-1.08833	Dihydrolipoyllysine-residue succinyltransferase component of 2-oxoglutarate dehydrogenase complex (EC 2.3.1.61) (2-oxoglutarate dehydrogenase complex component E2)	sucB PP_4188
	0.534137	-1.2554	3-hydroxybutyrate dehydrogenase (EC 1.1.1.30)	hbdH PP_3073
	0.53414	-1.04208	dCTP deaminase (EC 3.5.4.13) (Deoxycytidine triphosphate deaminase)	dcd PP_1100
	0.534249	1.28487	Glucose-6-phosphate isomerase 2 (GPI 2) (EC 5.3.1.9) (Phosphoglucose isomerase 2) (PGI 2) (Phosphohexose isomerase 2) (PHI 2)	pgi2 pgi-2 PP_4701
	0.535419	-1.17808	Glyoxalase family protein	PP_3509
	0.535583	1.17611	Cytokinin riboside 5'-monophosphate phosphoribohydrolase (EC 3.2.2.n1)	PP_4871
	0.535722	-1.1779	Protein FdhE homolog	fdhE PP_0492
	0.536	-1.54309	Uncharacterized protein	PP_1038
	0.537538	1.52722	Histidine kinase (EC 2.7.13.3)	gacS PP_1650
	0.538183	-1.06814	Rubredoxin-NAD(+) reductase (EC 1.18.1.1)	alkT PP_5314
	0.539057	1.06065	Phosphatidylserine decarboxylase proenzyme (EC 4.1.1.65) [Cleaved into: Phosphatidylserine decarboxylase alpha chain;Phosphatidylserine decarboxylase beta chain]	psd PP_4908
	0.540064	-1.13938	3',5'-cyclic adenosine monophosphate phosphodiesterase CpdA (3',5'-cyclic AMP phosphodiesterase) (cAMP phosphodiesterase) (EC 3.1.4.53)	cpdA pde PP_4917
	0.540137	1.3806	Efflux transporter RND family, MFP subunit	PP_3425
	0.541161	1.30018	Outer membrane ferrichrome-iron receptor	PP_0350
	0.541262	1.04851	UPF0229 protein PP_0396	PP_0396
	0.541295	1.16582	Formyltetrahydrofolate deformylase (EC 3.5.1.10) (Formyl-FH(4) hydrolase)	purU-I purU PP_0327
	0.542352	1.05965	Guanylate kinase (EC 2.7.4.8) (GMP kinase)	gmk gmk-2 PP_5296
	0.542547	1.28175	DNA polymerase (EC 2.7.7.7)	polB PP_2393
	0.544643	1.18205	Phosphopantetheine adenylyltransferase (EC 2.7.7.3) (Dephospho-CoA pyrophosphorylase) (Pantetheine-phosphate adenylyltransferase) (PPAT)	coaD PP_5123
	0.546073	-1.03103	Probable malate:quinone oxidoreductase 1 (EC 1.1.5.4) (MQO 1) (Malate dehydrogenase [quinone] 1)	mqo1 mqo-1 PP_0751
	0.54688	1.4945	Uncharacterized protein	PP_2742
	0.547373	-1.0642	ATPase, AAA family	PP_4573
	0.54823	1.13818	Putative regulator	yjiR PP_5275
	0.548959	1.06392	Succinate dehydrogenase iron-sulfur subunit (EC 1.3.5.1)	sdhB PP_4190
	0.549136	-1.11225	Lipopolysaccharide export system protein LptA	lptA PP_0954
	0.549149	1.07748	Uncharacterized protein	PP_3834
	0.549497	-1.08689	Molybdenum cofactor biosynthesis protein B	moaB-I PP_2122
	0.549954	1.124	Cell division protein ZapA	PP_0319
	0.553149	-1.05513	Non-heme chloroperoxidase (EC 1.11.1.10)	cpo PP_4021
	0.55326	1.24306	Uncharacterized protein	PP_1887
	0.554158	-1.10679	Ribose ABC transporter, periplasmic ribose-binding subunit	rbsB PP_2454
	0.554303	-1.39142	Putative 5-nucleotidase	PP_2531
	0.554387	-1.07307	Enoyl-CoA hydratase/isomerase family protein	PP_1845
	0.555219	-1.09022	30S ribosomal protein S12	rpsL PP_0449
	0.555229	1.14109	Beta-lactamase (EC 3.5.2.6)	ampC PP_2876
	0.556292	-1.11169	Uncharacterized protein	PP_1959
	0.559794	1.08372	ATP synthase subunit beta (EC 3.6.3.14) (ATP synthase F1 sector subunit beta) (F-ATPase subunit beta)	atpD PP_5413
	0.560392	1.10032	ClpXP protease specificity-enhancing factor	sspB PP_1321
	0.561159	1.24031	Transcriptional regulator, GntR family	PP_4345
	0.561439	-1.1263	3-oxoadipyl-CoA/3-oxo-5,6-dehydrosuberyl-CoA thiolase (EC 2.3.1.-) (EC 2.3.1.174)	paaJ PP_3280
	0.561674	-1.04649	Indole-3-glycerol phosphate synthase (IGPS) (EC 4.1.1.48)	trpC PP_0422
	0.561783	1.06816	Succinylglutamate desuccinylase (EC 3.5.1.96)	astE PP_4475
	0.562471	1.03331	Sensory box histidine kinase	PP_4695
	0.562484	1.24185	Putative Outer membrane ferric siderophore receptor	PP_3325
	0.562534	1.1679	Transcriptional regulator, AsnC family	PP_3532
	0.56289	-1.28504	Transcriptional regulator, Cro/CI family	PP_2245
	0.565531	1.06997	Transcriptional repressor NrdR	nrdR PP_0513
	0.565966	-1.03297	Glutamate / aspartate ABC transporter-periplasmic binding protein (EC 3.6.3.21)	gltI PP_1071
	0.566516	1.17286	2,5-dioxovalerate dehydrogenase (EC 1.2.1.26)	PP_3602
	0.566878	-1.08242	ADP-heptose:LPS heptosyltransferase I (EC 2.4.-.-)	waaC PP_0342
	0.567695	-1.0898	Acetylornithine deacetylase (EC 3.5.1.-) (EC 3.5.1.16)	argE PP_5186
	0.568628	-1.0587	CBS domain protein	PP_1459
	0.568981	-1.1666	Uncharacterized protein	PP_2525
	0.570047	1.25802	Metallo-beta-lactamase family protein	PP_1239
	0.571039	-1.06499	ATP-dependent serine protease (EC 3.4.21.92)	clpA PP_4008
	0.571251	1.07276	DNA replication and repair protein RecF	recF PP_0012
	0.573011	1.04067	Putative glycosyltransferase	PP_4940
	0.574724	1.05843	Probable biofilm formation methyltransferase WspC (EC 2.1.1.-)	wspC cheR1 PP_1490
	0.575267	1.03057	Protein kinase (EC 2.7.11.1)	yeaG PP_0397
	0.576119	-1.11324	Uncharacterized protein	PP_1958
	0.577357	1.06524	Enolase (EC 4.2.1.11) (2-phospho-D-glycerate hydro-lyase) (2-phosphoglycerate dehydratase)	eno PP_1612
	0.578016	1.12504	C4-dicarboxylate transport transcriptional regulatory protein	dctD-III PP_1401
	0.578045	1.02552	Putative mannosyltransferase	PP_1780
	0.578488	1.12516	Choline transporter	betT-I PP_5061
	0.578618	-1.06886	50S ribosomal protein L3 glutamine methyltransferase (L3 MTase) (EC 2.1.1.298) (N5-glutamine methyltransferase PrmB)	prmB PP_1827
	0.57953	1.18266	Malto-oligosyltrehalose trehalohydrolase (MTHase) (EC 3.2.1.141) (4-alpha-D-((1->4)-alpha-D-glucano)trehalose trehalohydrolase) (Maltooligosyl trehalose trehalohydrolase)	treZ PP_4051
	0.579818	1.10391	Uncharacterized protein	PP_1499
	0.579979	-1.07542	Leucine dehydrogenase (EC 1.4.1.9)	ldh PP_4617
	0.580686	-1.03723	GMP synthase [glutamine-hydrolyzing] (EC 6.3.5.2) (GMP synthetase) (Glutamine amidotransferase)	guaA PP_1032
	0.581903	1.17485	Putative DNA-binding transcriptional regulator	ybhD PP_2054
	0.582047	1.11022	NH(3)-dependent NAD(+) synthetase (EC 6.3.1.5)	nadE PP_4869
	0.583215	-1.09674	Glutaredoxin	grxD PP_1081
	0.583689	-1.14467	Acyl-CoA thioesterase I/protease I/lysophospholipase L1 (EC 3.1.1.5) (EC 3.1.2.14) (EC 3.1.2.2)	tesA PP_2318
	0.583702	-1.30175	Putative ABC transporter, permease protein	PP_2316
	0.583912	1.11385	Putative NAD(P)-binding oxidoreductase with NAD(P)-binding Rossmann-fold domain	PP_3547
	0.583947	-1.2468	Putative NADP-dependent dehydrogenase HI_1430 (EC 1.1.1.-)	PP_0488
	0.584003	-1.21582	Uncharacterized protein	PP_5279
	0.584695	1.13161	Uncharacterized protein	PP_1658
	0.584958	-1.06228	Putative processin peptidase (EC 3.4.24.-)	PP_5112
	0.585457	-1.14853	Smp-30/Cgr1 family protein	PP_3180
	0.586449	1.10163	Uncharacterized protein	PP_4172
[truncated: 603 more rows]

## Sheet: Table S2. 25 °C
Table S2. List of proteins identified at 25 °C and analysis of differences in protein abundance between ΔgraA and P. putida wild-type.
ΔgraA vs WT, 25 °C	Student's T-test p-value	Fold change in ΔgraA compared to wild-type	Protein	Gene
Statistically significant changes, more than 2-fold	1.31607e-05	-3.16462	NADH-dependent flavin oxidoreductase, Oye family	PP_2486
	0.000129708	-3.16338	Glycine dehydrogenase (decarboxylating) 1 (EC 1.4.4.2) (Glycine cleavage system P-protein 1) (Glycine decarboxylase 1) (Glycine dehydrogenase (aminomethyl-transferring) 1)	gcvP1 gcvP-1 PP_0988
	2.45054e-05	-2.86722	Isocitrate dehydrogenase (EC 1.1.1.-)	idh PP_4012
	4.9742e-05	-2.51767	Succinate--CoA ligase [ADP-forming] subunit alpha (EC 6.2.1.5)	sucD PP_4185
	0.000165325	-2.12442	2-oxoglutarate decarboxylase, thiamine-requiring E1 subunit (EC 1.2.4.2)	sucA PP_4189
	0.000181705	-2.00989	Uncharacterized protein	PP_1245
	1.4447e-05	2.00799	Oxidoreductase Rmd	rmd PP_1800
	3.06228e-05	2.1684	Transposase	PP_0637 PP_4025 PP_4745
	2.56851e-06	3.07732	ATP-dependent RNA helicase DeaD (EC 3.6.4.13) (Cold-shock DEAD box protein A)	deaD PP_1868
	3.42454e-05	3.67968	Putative Glycine cleavage system transcriptional repressor	PP_1236
	0.000297948	5.01192	D-amino acid dehydrogenase 2 (EC 1.4.99.-)	dadA2 dadA-2 PP_5270
	0.000137776	8.78803	Uncharacterized protein	PP_1835
	7.25084e-05	11.0763	Protein CsiD	csiD PP_2909
Statistically significant changes, less than 2-fold	0.000107581	-1.81639	Acetohydroxybutanoate synthase / acetolactate synthase (EC 2.2.1.6)	ilvH PP_4679
	1.95697e-06	-1.44563	Phosphoglycerate kinase (EC 2.7.2.3)	pgk PP_4963
	0.000135924	-1.44367	Adenylate kinase (AK) (EC 2.7.4.3) (ATP-AMP transphosphorylase) (ATP:AMP phosphotransferase) (Adenylate monophosphate kinase)	adk PP_1506
	4.84808e-06	-1.33817	Putative Cystathionine gamma-synthase	PP_4594
	0.00018817	-1.31354	Cytosine deaminase / isoguanine deaminase (EC 3.5.4.-) (EC 3.5.4.1)	codA PP_3189
	2.95811e-05	1.61665	Siroheme synthase [Includes: Uroporphyrinogen-III C-methyltransferase (Urogen III methylase) (EC 2.1.1.107) (SUMT) (Uroporphyrinogen III methylase) (UROM);Precorrin-2 dehydrogenase (EC 1.3.1.76);Sirohydrochlorin ferrochelatase (EC 4.99.1.4)]	cysG cobA-2 PP_3999
	9.84872e-05	1.79799	Recombination protein RecR	recR PP_4267
	0.000246281	1.94147	tRNA-specific 2-thiouridylase MnmA (EC 2.8.1.13)	mnmA trmU PP_4014
Not statistically significant changes, sorted by ascending p-values	0.000487353	-1.62298	Transcriptional regulator, TetR family	PP_4859
	0.000521827	12.1285	L-2-hydroxyglutarate oxidase (EC 1.1.3.15)	lhgO PP_2910
	0.000531729	-1.4367	Trigger factor (TF) (EC 5.2.1.8) (PPIase)	tig PP_2299
	0.000558528	-1.85603	Dihydrolipoyl dehydrogenase (EC 1.8.1.4)	lpdG PP_4187
	0.000588613	1.75315	GTPase Der (GTP-binding protein EngA)	der engA PP_0857
	0.000661362	1.47549	Subunit of a proton-driven complex used for maintenance of outer membrane stability	tolQ PP_1219
	0.000678198	4.1713	Outer-membrane porin D (EC 3.4.21.-)	opdN PP_3764
	0.000678966	-1.5538	Tyrosine--tRNA ligase (EC 6.1.1.1) (Tyrosyl-tRNA synthetase) (TyrRS)	tyrS PP_0436
	0.000702631	1.93903	Uncharacterized protein	PP_2016
	0.0007287	-1.98672	Aminomethyltransferase (EC 2.1.2.10)	gcvT-I PP_0986
	0.000788252	1.97564	Transcription termination factor Rho (EC 3.6.4.-) (ATP-dependent helicase Rho)	rho PP_5214
	0.000839394	-1.60739	Oligopeptidase A (EC 3.4.24.70)	prlC PP_0096
	0.000840672	1.88228	Glycosyl transferase WbpY	wbpY PP_1801
	0.000866811	-2.28106	Probable intracellular septation protein A	PP_4501
	0.000877963	-3.85938	Alcohol dehydrogenase, NAD(P)-dependent (EC 1.1.1.1)	yqhD PP_2492
	0.000917995	-1.5201	Dihydrolipoyllysine-residue succinyltransferase component of 2-oxoglutarate dehydrogenase complex (EC 2.3.1.61) (2-oxoglutarate dehydrogenase complex component E2)	sucB PP_4188
	0.000962092	2.41849	tRNA (guanine-N(1)-)-methyltransferase (EC 2.1.1.228) (M1G-methyltransferase) (tRNA [GM37] methyltransferase)	trmD PP_1464
	0.000974406	2.07769	Uncharacterized protein	PP_1642
	0.000996436	-1.72743	N-acetyl-gamma-glutamyl-phosphate reductase 1 (AGPR 1) (EC 1.2.1.38) (N-acetyl-glutamate semialdehyde dehydrogenase 1) (NAGSA dehydrogenase 1)	argC1 PP_0432
	0.00101309	2.29822	ATP-dependent helicase HrpA	hrpA PP_4546
	0.00105845	2.48698	Uncharacterized protein	ybeZ PP_4787
	0.0010587	1.65311	Sensor histidine kinase/response regulator	PP_3651
	0.00106194	1.85271	Translation initiation factor IF-3	infC PP_2466
	0.00109346	-1.56395	3-isopropylmalate dehydratase large subunit (EC 4.2.1.33) (Alpha-IPM isomerase) (IPMI) (Isopropylmalate isomerase)	leuC PP_1985
	0.0011136	1.43969	Glycerol-3-phosphate dehydrogenase [NAD(P)+] (EC 1.1.1.94) (NAD(P)H-dependent glycerol-3-phosphate dehydrogenase)	gpsA PP_4169
	0.00117298	-2.46064	Phosphoenolpyruvate synthase (PEP synthase) (EC 2.7.9.2) (Pyruvate, water dikinase)	ppsA PP_2082
	0.0011763	1.96744	Ribonucleoside hydrolase (EC 3.2.2.-) (EC 3.2.2.3)	Nuh PP_2460
	0.00117951	1.33028	FMN-dependent NADH-azoreductase 2 (EC 1.7.-.-) (Azo-dye reductase 2) (FMN-dependent NADH-azo compound oxidoreductase 2)	azoR2 PP_4538
	0.00123683	1.26974	Translation initiation factor IF-2	infB PP_4712
	0.00126852	2.14543	Response regulator/sensor histidine kinase	PP_3758
	0.0012801	-1.88451	Glutamine synthetase (EC 6.3.1.2)	glnA PP_5046
	0.00133557	-1.99371	AMP nucleosidase (EC 3.2.2.4)	amn PP_4779
	0.00139499	4.13351	Phosphate acyltransferase (EC 2.3.1.n2) (Acyl-ACP phosphotransacylase) (Acyl-[acyl-carrier-protein]--phosphate acyltransferase) (Phosphate-acyl-ACP acyltransferase)	plsX PP_1912
	0.00143334	1.75965	4-hydroxy-3-methylbut-2-en-1-yl diphosphate synthase (flavodoxin) (EC 1.17.7.3) (1-hydroxy-2-methyl-2-(E)-butenyl 4-diphosphate synthase)	ispG PP_0853
	0.00148318	-2.64742	Putative aldehyde dehydrogenase (EC 1.2.1.3)	aldA PP_2487
	0.00152174	7.00972	Cellulose synthase and translocator subunit	bcsB PP_2636
	0.00156998	-2.61067	Imidazoleglycerol-phosphate dehydratase (IGPD) (EC 4.2.1.19)	hisB PP_0289
	0.00159842	-2.23194	Propionyl-CoA:succinate CoA transferase (EC 2.8.3.-)	scpC PP_0154
	0.00165153	-3.07313	NADPH-dependent curcumin/dihydrocurcumin reductase	curA PP_2476
	0.00166722	1.5286	Uncharacterized protein	PP_1134
	0.00169667	-2.03314	Succinate--CoA ligase [ADP-forming] subunit beta (EC 6.2.1.5) (Succinyl-CoA synthetase subunit beta) (SCS-beta)	sucC PP_4186 PP4186
	0.00182333	-3.54277	D-lactate dehydrogenase (EC 1.1.-.-)	dld2 PP_4737
	0.00183405	2.27654	Ribosomal RNA small subunit methyltransferase A (EC 2.1.1.182) (16S rRNA (adenine(1518)-N(6)/adenine(1519)-N(6))-dimethyltransferase) (16S rRNA dimethyladenosine transferase) (16S rRNA dimethylase) (S-adenosylmethionine-6-N', N'-adenosyl(rRNA) dimethyltransferase)	rsmA ksgA PP_0401
	0.00183817	7.93829	Glucanase (EC 3.2.1.-)	bcsZ PP_2637
	0.00189379	-1.78711	Ferredoxin--NADP(+) reductase (EC 1.18.1.2)	fpr-I PP_1638
	0.00190971	-1.82149	Tryptophan synthase alpha chain (EC 4.2.1.20)	trpA PP_0082
	0.00191792	1.88863	Multidrug efflux transport system-membrane fusion protein	emrA PP_3549
	0.00197552	-1.8335	2,3-bisphosphoglycerate-independent phosphoglycerate mutase (BPG-independent PGAM) (Phosphoglyceromutase) (iPGM) (EC 5.4.2.12)	gpmI pgm PP_5056
	0.00205736	1.55415	Toxin of the YefM-YoeB antitoxin/toxin complex and DNA-binding transcriptional repressor	yoeB PP_2939
	0.0020579	-1.31845	ATP synthase gamma chain (ATP synthase F1 sector gamma subunit) (F-ATPase gamma subunit)	atpG PP_5414
	0.00207625	-1.58476	Recombination-associated protein RdgC	rdgC PP_1702
	0.00210142	2.34957	Uncharacterized protein	PP_1910
	0.0022287	-1.96562	dTDP-glucose 4,6-dehydratase (EC 4.2.1.46)	rffG PP_1785
	0.00224857	-3.16483	L-lactate dehydrogenase (EC 1.1.-.-)	lldD PP_4736
	0.00226729	-1.39576	Adenylosuccinate synthetase (AMPSase) (AdSS) (EC 6.3.4.4) (IMP--aspartate ligase)	purA PP_4889
	0.0023028	2.31287	XRE family transcriptional regulator	PP_2884
	0.00232091	1.63317	tRNA-dihydrouridine synthase B (EC 1.3.1.-)	dusB PP_4820
	0.00237794	1.19253	Phosphoribosylaminoimidazole-succinocarboxamide synthase (EC 6.3.2.6) (SAICAR synthetase)	purC PP_1240
	0.00238957	1.60506	Dihydropteroate synthase (DHPS) (EC 2.5.1.15) (Dihydropteroate pyrophosphorylase)	folP PP_4717
	0.00239545	2.23956	Ribonuclease P protein component (RNase P protein) (RNaseP protein) (EC 3.1.26.5) (Protein C5)	rnpA PP_0008
	0.0024867	3.26612	Ribonuclease 3 (EC 3.1.26.3) (Ribonuclease III) (RNase III)	rnc PP_1433
	0.00248906	-1.20172	Two-component system DNA-binding transcriptional dual regulator GlnL/GlnG	glnG PP_5048
	0.00250256	4.7964	Uncharacterized protein	ykgJ PP_0819
	0.00250637	-1.33829	S-adenosylmethionine synthase (AdoMet synthase) (EC 2.5.1.6) (MAT) (Methionine adenosyltransferase)	metK PP_4967
	0.00252864	-2.9161	Transposase	PP_5405
	0.00260964	-1.96236	Putative Glycosyl transferase	PP_1786
	0.00266306	1.55283	Glucokinase (EC 2.7.1.2)	glk PP_1011
	0.00267287	-1.38102	GGDEF domain protein	PP_0165
	0.0027681	1.38268	Glutamate-pyruvate aminotransferase (EC 2.6.1.2)	alaA PP_1872
	0.00284013	-1.38245	Glutaminase-asparaginase (EC 3.5.1.38) (L-ASNase/L-GLNase) (L-asparagine/L-glutamine amidohydrolase)	ansB PP_2453
	0.00297993	-2.3978	FMN reductase (NADPH) (EC 1.5.1.38) (FMN reductase)	ssuE PP_0236
	0.00300454	1.63495	ATP-dependent RNA helicase RhlE (EC 3.6.4.13)	rhlE rhlE-II PP_4980
	0.00303657	-2.04281	Flagellar basal-body rod protein FlgF	flgF PP_4386
	0.00309679	-3.70454	D-3-phosphoglycerate dehydrogenase / alpha-ketoglutarate reductase (EC 1.1.1.95) (EC 1.1.99.2)	serA PP_5155
	0.00311831	-2.06235	Sulfate adenylyltransferase subunit 1 (EC 2.7.7.4) (ATP-sulfurylase large subunit) (Sulfate adenylate transferase) (SAT)	cysNC cysN PP_1304
	0.00312384	-1.90176	Citrate synthase	gltA PP_4194
	0.00313129	-3.62667	Basal-body rod modification protein FlgD	flgD PP_4389
	0.00336449	2.29152	Response regulator	PP_5324
	0.00339294	2.17428	GTPase HflX (GTP-binding protein HflX)	hflX PP_4893
	0.00344462	-1.96562	Bifunctional purine biosynthesis protein PurH [Includes: Phosphoribosylaminoimidazolecarboxamide formyltransferase (EC 2.1.2.3) (AICAR transformylase);IMP cyclohydrolase (EC 3.5.4.10) (ATIC) (IMP synthase) (Inosinicase)]	purH PP_4822
	0.00347942	-1.88592	Imidazole glycerol phosphate synthase subunit HisF (EC 4.1.3.-) (IGP synthase cyclase subunit) (IGP synthase subunit HisF) (ImGP synthase subunit HisF) (IGPS subunit HisF)	hisF PP_0293
	0.00349193	3.51619	Uncharacterized protein	PP_1759
	0.00350507	3.16418	Hydrolase, haloacid dehalogenase-like family	PP_1907
	0.00357699	-1.79994	Aconitate hydratase B (EC 4.2.1.3) (EC 4.2.1.99) (2-methylisocitrate dehydratase)	acnB PP_2339
	0.00357834	-2.1719	L-threonine dehydratase (EC 4.3.1.19) (Threonine deaminase)	ilvA-II ilvA PP_5149
	0.0036019	3.25278	Putative Transmembrane sensor	PP_3555
	0.00360353	-1.41542	Bifunctional protein GlmU [Includes: UDP-N-acetylglucosamine pyrophosphorylase (EC 2.7.7.23) (N-acetylglucosamine-1-phosphate uridyltransferase);Glucosamine-1-phosphate N-acetyltransferase (EC 2.3.1.157)]	glmU PP_5411
	0.00362767	-1.28807	Elongation factor G 1 (EF-G 1)	fusA fusA-1 PP_0451
	0.00368075	1.77878	Ribonuclease R (RNase R) (EC 3.1.13.1)	rnr PP_4880
	0.00373882	2.26123	Putative phage integrase	PP_2501
	0.00377258	-1.84002	Agmatine deiminase (EC 3.5.3.12) (Agmatine iminohydrolase)	aguA PP_0266
	0.00378093	2.24136	Ribosomal RNA small subunit methyltransferase H (EC 2.1.1.199) (16S rRNA m(4)C1402 methyltransferase) (rRNA (cytosine-N(4)-)-methyltransferase RsmH)	rsmH mraW PP_1329
	0.00382329	-2.12913	Magnesium transporter, ATP-dependent (EC 3.6.3.2)	mgtA PP_2645
	0.00382851	1.49109	Putative Lipid A biosynthesis lauroyl acyltransferase	PP_0063
	0.00384798	1.67283	NAD-dependent epimerase/dehydratase family protein	PP_0501
	0.00397602	1.95161	Uncharacterized protein	PP_3581
	0.00401572	3.14436	Transcriptional regulator, Cro/CI family	PP_4068
	0.00424069	1.3774	UDP-N-acetylmuramoyl-tripeptide--D-alanyl-D-alanine ligase (EC 6.3.2.10) (D-alanyl-D-alanine-adding enzyme)	murF PP_1333
	0.00452006	-1.85088	Pyruvate dehydrogenase E1 component (EC 1.2.4.1)	aceE PP_0339
	0.00463185	-1.28722	CAIB/BAIF family protein	PP_1475
	0.0047239	2.53512	Uncharacterized protein	PP_4293
	0.00486675	-1.5357	Putative Lipoprotein	PP_5304
	0.00491702	2.11312	Lipid-A-disaccharide synthase (EC 2.4.1.182)	lpxB PP_1604
	0.00502966	1.57473	Probable GTP-binding protein EngB	engB PP_0124
	0.00508883	1.30113	Transcriptional regulator, GntR family	PP_3603
	0.00516261	13.2748	Putative endoglucanase	bcsG PP_2632
	0.00518356	2.10956	#N/A	#N/A
	0.00518496	2.2749	Uncharacterized protein	PP_2892
	0.00522232	1.61692	L-serine dehydratase (EC 4.3.1.17)	tdcG-I PP_0297
	0.00523886	-1.41677	Branched-chain-amino-acid aminotransferase (EC 2.6.1.42)	ilvE PP_3511
	0.00530796	-1.93326	Chorismate mutase/Prephenate dehydratase (EC 4.2.1.51) (EC 5.4.99.5)	pheA PP_1769
	0.00537767	1.51705	Subunit of a proton-driven complex used for maintenance of outer membrane stability	tolR PP_1220
	0.00550632	2.37502	Peptidase C26 (EC 3.5.1.94)	PP_3598
	0.00552995	1.73405	Putative ABC transporter, ATP-binding protein	PP_1078
	0.00566855	-1.46677	Thioredoxin reductase (EC 1.8.1.9)	trxB PP_0786
	0.00569163	1.64828	Uncharacterized protein	PP_1728
	0.00578199	1.30486	Putative Monooxygenase subunit	PP_3644
	0.00581453	-1.76358	Putative MutT/nudix family protein/thiamine-phosphate pyrophosphorylase	PP_1348
	0.00585798	-1.8313	NAD-specific glutamate dehydrogenase (EC 1.4.1.2)	gdhB PP_2080
	0.0059194	1.62561	Dyp-type peroxidase family protein	PP_3248
	0.00595286	-1.72437	Sulphite reductase hemoprotein, beta subunit	cysI PP_2371
	0.00596089	1.75299	GTPase Obg (EC 3.6.5.-) (GTP-binding protein Obg)	obg PP_0690
	0.00598188	1.95102	Ribonuclease HII (RNase HII) (EC 3.1.26.4)	rnhB PP_1605
	0.00601906	3.14242	Endoribonuclease YbeY (EC 3.1.-.-)	ybeY PP_4788
	0.00604068	1.43922	Transcriptional regulator, GntR family	PP_0486
	0.00606444	1.37847	Threonine--tRNA ligase (EC 6.1.1.3) (Threonyl-tRNA synthetase) (ThrRS)	thrS PP_2465
	0.00608683	-3.11573	XenA (EC 1.6.99.1)	xenA PP_1254
	0.00609081	-2.53933	Peptidase, M23/M37 family	PP_0435
	0.00612694	1.58066	D-alanine--D-alanine ligase B (EC 6.3.2.4) (D-Ala-D-Ala ligase B) (D-alanylalanine synthetase B)	ddlB PP_1339
	0.00618398	3.03755	Multidrug efflux transport system-membrane subunit	mdtC PP_3583
	0.00625357	-1.45552	Electron transfer flavoprotein subunit beta	etfB PP_4202
	0.00629549	1.66295	DNA helicase (EC 3.6.4.12)	uvrD PP_5352
	0.00629661	1.82455	Ribosome maturation factor RimP	rimP PP_4714
	0.00631016	-1.56602	Acetyltransferase component of pyruvate dehydrogenase complex (EC 2.3.1.12)	aceF PP_0338
	0.00638541	2.04285	ATP-dependent RNA helicase RhlB (EC 3.6.4.13)	rhlB PP_1295
	0.00648091	-2.13245	Dipeptide ABC transporter-periplasmic binding protein (EC 3.6.3.23)	dppA-I PP_0882
	0.00653645	-1.49547	Uncharacterized protein	PP_5156
	0.00677492	3.05247	Phosphoglycolate phosphatase (PGP) (PGPase) (EC 3.1.3.18)	PP_0416
	0.00680504	-1.9306	Acetolactate synthase (EC 2.2.1.6)	ilvI PP_4680
	0.00681205	1.44985	50S ribosomal protein L17	rplQ PP_0480
	0.006937	-1.28778	Phosphoribosylformylglycinamidine synthase (FGAM synthase) (FGAMS) (EC 6.3.5.3) (Formylglycinamide ribonucleotide amidotransferase) (FGAR amidotransferase) (FGAR-AT)	purL PP_1037
	0.00723032	-1.60064	Glutamate 5-kinase (EC 2.7.2.11) (Gamma-glutamyl kinase) (GK)	proB PP_0691
	0.0072357	-1.63524	UPF0312 protein PP_4981	PP_4981
	0.00735911	1.63198	GTP cyclohydrolase 1 1 (EC 3.5.4.16) (GTP cyclohydrolase I 1) (GTP-CH-I 1)	folE1 PP_1823
	0.0074511	-1.33368	Chaperone protein DnaK (HSP70) (Heat shock 70 kDa protein) (Heat shock protein 70)	dnaK PP_4727
	0.00757376	2.46197	tRNA (Adenine(22)-N(1))-methyltransferase (EC 2.1.1.217)	trmK PP_3495
	0.0076037	3.20336	Multidrug resistance protein MexB	mexB PP_3456
	0.00790343	1.62969	Deoxyuridine 5'-triphosphate nucleotidohydrolase (dUTPase) (EC 3.6.1.23) (dUTP pyrophosphatase)	dut PP_5286
	0.0079535	2.33434	Uncharacterized protein	PP_2893
	0.00802048	-1.28141	Cysteine desulfurase IscS (EC 2.8.1.7)	iscS PP_0842 PP0842
	0.00820431	-1.63319	Glyceraldehyde-3-phosphate dehydrogenase (EC 1.2.1.-)	gapB PP_2149
	0.00822168	1.84138	RND efflux transporter, outer membrane protein	PP_3582
	0.00861354	1.41245	Murein transpeptidase factor	mrdB PP_4806
	0.0086508	2.4638	Site-specific recombinase, phage integrase family	PP_2841
	0.00867559	1.52585	Isocitrate lyase (EC 4.1.3.1)	aceA PP_4116
	0.00868099	1.64719	ATP-dependent DNA helicase RecG (EC 3.6.4.12)	recG PP_5310
	0.00871688	-1.73532	Putative amine oxidase	PP_4983
	0.00897399	1.69664	Ribosomal RNA large subunit methyltransferase K/L [Includes: 23S rRNA m2G2445 methyltransferase (EC 2.1.1.173) (rRNA (guanine-N(2)-)-methyltransferase RlmL);23S rRNA m7G2069 methyltransferase (EC 2.1.1.264) (rRNA (guanine-N(7)-)-methyltransferase RlmK)]	rlmL PP_2096
	0.00910982	1.87188	UDP-N-acetylmuramoylalanine--D-glutamate ligase (EC 6.3.2.9) (D-glutamic acid-adding enzyme) (UDP-N-acetylmuramoyl-L-alanyl-D-glutamate synthetase)	murD PP_1335
	0.00918949	-2.3546	Sulfate adenylyltransferase subunit 2 (EC 2.7.7.4) (ATP-sulfurylase small subunit) (Sulfate adenylate transferase) (SAT)	cysD PP_1303
	0.00919068	1.18999	Putative inner membrane peptidase (EC 3.4.21.-)	sohB PP_3922
	0.00925866	2.62607	Putative Sensor protein RstB	PP_3453
	0.00926266	-2.09646	2-ketoaldonate reductase / hydroxypyruvate/glyoxylate reductase (EC 1.1.1.215) (EC 1.1.1.79) (EC 1.1.1.81)	ghrB PP_1261
	0.00930334	-1.40739	UvrABC system protein A (UvrA protein) (Excinuclease ABC subunit A)	uvrA PP_0483
	0.00937188	-2.84048	Outer membrane copper receptor OprC	oprC PP_4838
	0.00955415	-1.71515	Glutamate/aspartate-proton DAACS transporter	gltP PP_0137
	0.00959178	8.92793	Putative Cellulose synthase operon C protein	PP_2638
	0.00967352	1.37082	OmpA family protein	PP_4198
	0.00967987	1.54501	Pyrimidine operon regulatory protein/uracil phosphoribosyltransferase (EC 2.4.2.9)	pyrR PP_4997
	0.0099777	-1.69966	Ketol-acid reductoisomerase (NADP(+)) (KARI) (EC 1.1.1.86) (Acetohydroxy-acid isomeroreductase) (AHIR) (Alpha-keto-beta-hydroxylacyl reductoisomerase) (Ketol-acid reductoisomerase type 1) (Ketol-acid reductoisomerase type I)	ilvC PP_4678
	0.0100053	-1.79642	Alcohol dehydrogenase, zinc-containing	PP_1720
	0.0100878	1.65355	L-glutamate synthase(NADPH) alpha subunit (EC 1.4.1.13)	gltB PP_5076
	0.0101318	1.53653	Response regulator/GGDEF domain protein	PP_1494
	0.0101384	-1.35183	30S ribosomal protein S1	rpsA PP_1772
	0.010178	-1.76977	Putative peptidase	yegQ PP_2206
	0.0101875	1.65671	Uncharacterized protein	PP_1030
	0.0102167	1.61211	DNA helicase (EC 3.6.4.12)	PP_2565
	0.0103173	-1.32483	Uncharacterized protein	PP_4836
	0.0104351	1.76072	Multidrug efflux transport system-putative membrane fusion protein	mdtA PP_3585
	0.0106632	1.90463	NADP-dependent dihydropyrimidine dehydrogenase subunit PreA (EC 1.3.1.2)	pydA PP_4038
	0.0107158	1.53512	Putative polysaccharide exported protein	PP_3126
	0.0107187	2.79559	SsrA-binding protein (Small protein B)	smpB PP_4733
	0.0108608	-1.41151	Uncharacterized protein	PP_0693
	0.0109296	3.45266	Putative ornithine cyclodeaminase (EC 4.3.1.-)	PP_3533
	0.0109324	1.87397	Ribosomal RNA large subunit methyltransferase G (EC 2.1.1.174) (23S rRNA m2G1835 methyltransferase) (rRNA (guanine-N(2)-)-methyltransferase RlmG)	rlmG PP_4648
	0.0109444	2.75325	Uncharacterized protein	PP_5319
	0.0110744	2.01824	Oxidative and nitrosative stress transcriptional dual regulator	oxyR PP_5309
	0.0112477	-1.5553	ATP-dependent Clp protease proteolytic subunit (EC 3.4.21.92) (Endopeptidase Clp)	clpP PP_2300
	0.0112685	1.40866	Small ribosomal subunit biogenesis GTPase RsgA (EC 3.6.1.-)	rsgA PP_4903
	0.0112713	-1.39327	Transcriptional regulator	PP_0055
	0.0113703	1.67639	GTPase Era	era PP_1434
	0.0115053	-6.8627	Putative amino acid ABC transporter-ATP-binding subunit	yhdZ PP_1300
	0.0115712	1.69757	Metallo-beta-lactamase family protein	PP_0772
	0.0116208	-1.29522	Polyamine-transporting ATPase (EC 3.6.3.31)	spuF PP_5179
	0.0117722	3.22468	Putative Membrane protein	PP_3082
	0.0119938	-2.02394	Aminoacyl-adenylate hydrolase/purine nucleoside phosphoramidase (EC 3.9.1.-)	hinT PP_0428
	0.0120013	1.31676	Uncharacterized protein	PP_0756
	0.012041	-2.69466	Putative Amino acid ABC transporter, periplasmic amino acid-binding protein	PP_0657
	0.0123907	1.66789	Uncharacterized protein	PP_4610
	0.012404	1.20317	Bifunctional protein PutA	putA PP_4947
	0.0124821	1.61912	tRNA D-aminoacylase	ycfH PP_1967
	0.0127897	1.66105	Putative transporter	yegH PP_3437
	0.0128089	-6.13114	Arsenate reductase (EC 1.20.4.1)	yfgD PP_1645
	0.012916	-1.23673	ADP/ATP ratio sensor and inhibitor of translation	ettA PP_0674
	0.0129333	1.32923	UDP-N-acetylmuramoyl-L-alanyl-D-glutamate--2,6-diaminopimelate ligase (EC 6.3.2.13) (Meso-A2pm-adding enzyme) (Meso-diaminopimelate-adding enzyme) (UDP-MurNAc-L-Ala-D-Glu:meso-diaminopimelate ligase) (UDP-MurNAc-tripeptide synthetase) (UDP-N-acetylmuramyl-tripeptide synthetase)	murE PP_1332
	0.0129616	1.65437	1-deoxy-D-xylulose 5-phosphate reductoisomerase (DXP reductoisomerase) (EC 1.1.1.267) (1-deoxyxylulose-5-phosphate reductoisomerase) (2-C-methyl-D-erythritol 4-phosphate synthase)	dxr PP_1597
	0.0129797	1.28652	Uncharacterized protein	PP_5059
	0.0131258	-1.47411	Ribonucleoside-diphosphate reductase (EC 1.17.4.1)	nrdA PP_1179
	0.0131622	1.71086	Transcriptional regulator, GntR family	PP_4277
	0.0132915	1.81443	Putative ABC efflux transporter, permease/ATP-binding protein	PP_2240
	0.0133221	1.66076	DNA primase (EC 2.7.7.-)	dnaG PP_0388
	0.0135058	-2.03455	Uncharacterized protein	PP_4448
	0.0135167	1.5537	Methyl-accepting chemotaxis transducer/sensory box protein	PP_0779
	0.0135912	-1.84796	Tryptophan synthase beta chain (EC 4.2.1.20)	trpB PP_0083
	0.0136017	-1.34036	50S ribosomal protein L24	rplX PP_0465
	0.0137432	1.26848	ThiJ/PfpI family protein	PP_3431
	0.0137609	-1.45542	Carbamoyl-phosphate synthase large chain (EC 6.3.5.5) (Carbamoyl-phosphate synthetase ammonia chain)	carB PP_4723
	0.0138618	-1.40357	dTDP-4-dehydrorhamnose 3,5-epimerase (EC 5.1.3.13)	rfbC PP_1782
	0.014006	-1.63602	Probable potassium transport system protein kup	kup PP_1200
	0.0140161	2.01183	Cytochrome c-type biogenesis protein CcmE (Cytochrome c maturation protein E) (Heme chaperone CcmE)	ccmE cycJ PP_4323
	0.0140779	1.3486	Guanylate kinase (EC 2.7.4.8) (GMP kinase)	gmk gmk-2 PP_5296
	0.0141055	-1.65883	Glucose-1-phosphate thymidylyltransferase (EC 2.7.7.24)	rfbA PP_1783
	0.0141103	-1.86626	Uncharacterized protein	PP_3680
	0.0141154	-1.31321	50S ribosomal protein L22	rplV PP_0459
	0.0142437	-2.87721	Uncharacterized protein	PP_3089
	0.0142444	-1.78483	Uncharacterized protein	PP_4662
	0.014532	-1.53377	Cytochrome bo terminal oxidase subunit I (EC 1.10.3.10)	cyoB PP_0813
	0.014588	1.54834	Transcriptional regulator MraZ	mraZ PP_1328
	0.0147112	-1.79486	Aminotransferase (EC 2.6.1.83)	alaC PP_0817
	0.0149322	1.8244	Curved DNA-binding protein	cbpA PP_4848
	0.0152239	-1.49257	Glycine--tRNA ligase alpha subunit (EC 6.1.1.14) (Glycyl-tRNA synthetase alpha subunit) (GlyRS)	glyQ PP_0061
	0.0152928	3.10327	Multidrug efflux RND membrane fusion protein	PP_3455
	0.0153	1.52822	DNA topoisomerase 1 (EC 5.99.1.2) (DNA topoisomerase I)	topA PP_2139
	0.0153957	2.33979	Transcriptional regulator, MarR family	PP_4515
	0.0155143	1.93441	DNA translocase FtsK	ftsK PP_4004
	0.0155779	1.33031	Holliday junction ATP-dependent DNA helicase RuvB (EC 3.6.4.12)	ruvB PP_1217
	0.0156154	-1.60386	NAD+-dependent succinate semialdehyde dehydrogenase (EC 1.2.1.24)	sad-I PP_2488
	0.0157504	1.71297	Outer membrane protein, OmpA family	PP_1087
	0.0158638	-1.41717	Acetyltransferase, GNAT family	PP_5345
	0.0159485	1.86898	Poly(A) polymerase I (PAP I) (EC 2.7.7.19)	pcnB PP_4697
	0.0160121	-1.22393	Flagellin	fliC PP_4378
	0.0161313	-1.18017	DNA-directed RNA polymerase subunit beta' (RNAP subunit beta') (EC 2.7.7.6) (RNA polymerase subunit beta') (Transcriptase subunit beta')	rpoC PP_0448
	0.0161586	1.54105	Aminodeoxychorismate synthase / para-aminobenzoate synthase multi-enzyme complex (EC 2.6.1.85)	pabB PP_2329
	0.0163755	1.47362	Multifunctional CCA protein [Includes: CCA-adding enzyme (EC 2.7.7.72) (CCA tRNA nucleotidyltransferase) (tRNA CCA-pyrophosphorylase) (tRNA adenylyl-/cytidylyl-transferase) (tRNA nucleotidyltransferase) (tRNA-NT);2'-nucleotidase (EC 3.1.3.-);2',3'-cyclic phosphodiesterase (EC 3.1.4.-);Phosphatase (EC 3.1.3.-)]	cca PP_0394
	0.0163766	1.41451	Transcriptional regulator, tetR family	PP_1515
	0.0164564	1.44803	Crossover junction endodeoxyribonuclease RuvC (EC 3.1.22.4) (Holliday junction nuclease RuvC) (Holliday junction resolvase RuvC)	ruvC PP_1215
	0.0165076	-2.49846	Uncharacterized protein	PP_5399
	0.016509	2.73542	Uncharacterized protein	PP_5126
	0.0165654	2.36679	Flagellar motor switch protein FliG	fliG PP_4368
	0.0165889	-1.98788	Putative amino-acid ABC transporter-binding protein YhdW	yhdW PP_1297
	0.0166434	3.01863	Uncharacterized protein	PP_3709
	0.0171947	2.26896	Uncharacterized protein	PP_1867
	0.0174584	-1.33499	Formate-dependent phosphoribosylglycinamide formyltransferase (5'-phosphoribosylglycinamide transformylase 2) (Formate-dependent GAR transformylase) (EC 2.1.2.-) (GAR transformylase 2) (GART 2) (Non-folate glycinamide ribonucleotide transformylase) (Phosphoribosylglycinamide formyltransferase 2)	purT PP_1457
	0.0174737	1.65295	Iron-sulfur cluster insertion protein ErpA	erpA PP_0433
	0.0179692	1.28882	Ubiquinone biosynthesis O-methyltransferase (2-polyprenyl-6-hydroxyphenol methylase) (EC 2.1.1.222) (3-demethylubiquinone 3-O-methyltransferase) (EC 2.1.1.64)	ubiG PP_1765
	0.0179702	-1.73661	Putative zinc protease protein	PP_0093
	0.0179756	-1.64398	Malate synthase G (EC 2.3.3.9)	glcB PP_0356
	0.0181091	2.11019	Sensory box protein/GGDEF domain protein	PP_3319
	0.0183704	2.28743	Ribosomal RNA large subunit methyltransferase H (EC 2.1.1.177) (23S rRNA (pseudouridine1915-N3)-methyltransferase) (23S rRNA m3Psi1915 methyltransferase) (rRNA (pseudouridine-N3-)-methyltransferase RlmH)	rlmH PP_4808
	0.0183898	-1.77982	Uncharacterized protein	PP_2839
	0.0185066	1.84025	Uncharacterized protein	PP_3703
	0.0185091	-1.39225	Argininosuccinate synthase (EC 6.3.4.5) (Citrulline--aspartate ligase)	argG PP_1088
	0.0185201	1.66481	Uncharacterized protein	PP_0765
	0.0185543	-1.3466	Phosphoglucomutase (EC 5.4.2.2)	pgm PP_3578
	0.0186993	1.82162	Repressor protein-related protein	PP_3772
	0.018902	1.20497	DNA-cytosine methyltransferase	PP_3989
	0.0190056	-1.25113	Elongation factor Tu-A (EF-Tu-A)	tufA tuf-1 PP_0440
	0.0192209	2.27359	Ribosomal silencing factor RsfS	rsfS PP_4809
	0.0195428	-1.88595	Glycine cleavage system H protein 1	gcvH1 gcvH-1 PP_0989
	0.0197126	-1.57227	Uridylate kinase (UK) (EC 2.7.4.22) (Uridine monophosphate kinase) (UMP kinase) (UMPK)	pyrH PP_1593
	0.0197529	1.82044	Peptidoglycan DD transpeptidase (EC 3.4.-.-) (EC 3.4.16.4)	ftsI PP_1331
	0.0198326	1.79658	UDP-N-acetylmuramate--L-alanine ligase (EC 6.3.2.8) (UDP-N-acetylmuramoyl-L-alanine synthetase)	murC PP_1338
	0.0198635	1.37946	Transcriptional regulator FleQ	fleQ PP_4373
	0.0198674	-1.39508	Putative dGMP, dTMP, dhydroxyCMP kinase (EC 2.7.4.13)	PP_1964
	0.0199371	-1.48778	Choline dehydrogenase (EC 1.1.99.1)	betA-I PP_0056
	0.0199844	-1.40563	Dienelactone hydrolase family protein	PP_4178
	0.0199871	1.52282	Omega-amino acid--pyruvate aminotransferase (EC 2.6.1.18)	PP_0596
	0.0199999	-1.39939	Putative enzyme (EC 5.1.-.-)	PP_4315
	0.0200791	1.77344	Helicase SNF2/RAD54 family	PP_2146
	0.0201362	1.56236	Glycosyl transferase, group 2 family protein	PP_1793
	0.0201821	1.35247	Ribonuclease E (RNase E) (EC 3.1.26.12)	rne PP_1905
	0.0204931	1.446	Uncharacterized protein	PP_1795
	0.0205554	1.40328	Ribonuclease D (RNase D) (EC 3.1.13.5)	rnd PP_4591
	0.0206061	1.26656	D-alanyl-D-alanine carboxypeptidase (EC 3.4.16.4)	dacA PP_4803
	0.0206799	2.01174	Uncharacterized protein	PP_2027
	0.0206988	-1.65077	Uncharacterized protein	PP_4684
	0.020723	1.50478	Allantoinase (EC 3.5.2.5)	puuE PP_4286
	0.0207341	2.40609	Ribosome maturation factor RimM	rimM PP_1463
	0.0208654	1.32023	Transcriptional regulator, AraC family	PP_1313
	0.0208925	4.21869	Putative acetyltransferase, GNAT family	PP_3634
	0.0209841	-1.34835	RND efflux transporter	PP_1517
	0.0210291	2.92285	High-affinity branched-chain amino acid transport ATP-binding protein	livF-II PP_4863
	0.0210813	2.23532	Uncharacterized protein	PP_4562
	0.0211082	1.4231	Uncharacterized protein	PP_2031
	0.0211156	-1.28492	Uncharacterized protein	PP_1838
	0.0211703	-1.59704	Histidinol dehydrogenase (HDH) (EC 1.1.1.23)	hisD PP_0966
	0.0212622	-1.41363	Uncharacterized protein	PP_3699
	0.021332	-1.42304	Methionine gamma-lyase (EC 4.4.1.11)	mdeA PP_1308
	0.0214204	-1.62839	Phosphoribosylamine--glycine ligase (EC 6.3.4.13) (GARS) (Glycinamide ribonucleotide synthetase) (Phosphoribosylglycinamide synthetase)	purD PP_4823
	0.0214236	1.57244	Uncharacterized protein	PP_4765
	0.021476	1.84373	NADP-dependent dihydropyrimidine dehydrogenase subunit (EC 1.3.1.2)	pydX PP_4037
	0.0217897	1.56315	Catabolite repressor-activator, DNA-binding transcriptional dual regulator	cra PP_0792
	0.021825	-1.2004	Peptidyl-prolyl cis-trans isomerase (EC 5.2.1.8)	fklB-II PP_1714
	0.0218296	2.05786	Phosphate import ATP-binding protein PstB 1 (EC 3.6.3.27) (ABC phosphate transporter 1) (Phosphate-transporting ATPase 1)	pstB1 PP_2659
	0.0218708	1.75439	Uncharacterized ABC transporter ATP-binding protein HI_1051	PP_2628
	0.0218729	-1.56788	Elongation factor Tu-B (EF-Tu-B)	tufB tuf-2 PP_0452
	0.0220385	2.38718	UDP-2,3-diacylglucosamine hydrolase (EC 3.6.1.54) (UDP-2,3-diacylglucosamine diphosphatase)	lpxH PP_2902
	0.0221271	2.00827	Probable transcriptional regulatory protein PP_2550	PP_2550
	0.0222538	1.91925	Acyl-[acyl-carrier-protein]--UDP-N-acetylglucosamine O-acyltransferase (UDP-N-acetylglucosamine acyltransferase) (EC 2.3.1.129)	lpxA PP_1603
	0.0223769	-1.89612	Acetoin:2,6-dichlorophenolindophenol oxidoreductase subunit alpha (EC 1.1.1.-)	acoA PP_0555
	0.0224147	7.05944	pseudogene?	PP_2629
	0.0224799	1.55612	DNA-binding transcriptional repressor-GlpR-glycerol-3-phosphate	glpR PP_1074
	0.0227395	1.3254	Queuine tRNA-ribosyltransferase (EC 2.4.2.29) (Guanine insertion enzyme) (tRNA-guanine transglycosylase)	tgt PP_0833
	0.0228035	1.71994	Putative Hydrolase	PP_1126
	0.0228679	-1.54983	ATP-dependent protease ATPase subunit HslU (Unfoldase HslU)	hslU PP_5001
	0.0228723	-2.91656	Delta-9 fatty acid desaturase (EC 5.3.3.-)	desA PP_0217
	0.0228817	-2.24976	Dihydrolipoyl dehydrogenase (EC 1.8.1.4)	lpd PP_5366
	0.0232321	1.67112	RNA methyltransferase, TrmH family	PP_4585
	0.0233148	1.63806	D-isomer specific 2-hydroxyacid dehydrogenase family protein	PP_4589
	0.0235808	1.74139	Cytochrome c family protein	PP_3822
	0.0237674	2.05048	Putative methyltransferase Cher3 (EC 2.1.1.-)	cheR3 PP_3760
	0.0237681	-4.76046	L-lactate permease	lldP PP_4735
	0.0237858	-1.38892	Agglutination protein	tolC PP_4519
	0.0239623	3.98347	Phospho-2-dehydro-3-deoxyheptonate aldolase (EC 2.5.1.54) (3-deoxy-D-arabino-heptulosonate 7-phosphate synthase) (DAHP synthase) (Phospho-2-keto-3-deoxyheptonate aldolase)	aroF-II PP_3080
	0.0240599	1.73032	Outer membrane efflux protein	PP_1798
	0.0241083	1.49366	UDP-N-acetylglucosamine--N-acetylmuramyl-(pentapeptide) pyrophosphoryl-undecaprenol N-acetylglucosamine transferase (EC 2.4.1.227) (Undecaprenyl-PP-MurNAc-pentapeptide-UDPGlcNAc GlcNAc transferase)	murG PP_1337
	0.0242747	1.32467	5-aminovalerate aminotransferase DavT (EC 2.6.1.48) (5-aminovalerate transaminase) (Delta-aminovalerate aminotransferase)	davT PP_0214
	0.0243125	1.93939	23S rRNA (guanosine-2'-O-)-methyltransferase RlmB (EC 2.1.1.185) (23S rRNA (guanosine2251 2'-O)-methyltransferase) (23S rRNA Gm2251 2'-O-methyltransferase)	rlmB PP_4879
	0.0244117	-3.14727	Uncharacterized protein	PP_2277
	0.0244289	1.99744	Uncharacterized protein	PP_0309
	0.024792	-1.8424	Putative glyceraldehyde-3-phosphate dehydrogenase (EC 1.2.1.59)	PP_3443
	0.0253234	1.18764	Site-determining protein	PP_4342
	0.0255614	-2.74688	Glutathione S-transferase family protein	PP_2474
	0.0255616	-1.86906	Aldose sugar dehydrogenase (EC 1.1.5.-)	yliI PP_2198
	0.0256811	1.52553	Free methionine-(R)-sulfoxide reductase (EC 1.8.4.14)	msrC PP_1877
	0.0256876	-1.26987	Putative oxidoreductase	ydiJ PP_4493
	0.0260136	1.74373	Cold shock protein CapB	capB PP_1099
	0.0261869	1.39661	Dihydroorotate dehydrogenase (quinone) (EC 1.3.5.2) (DHOdehase) (DHOD) (DHODase) (Dihydroorotate oxidase)	pyrD PP_2095
	0.0261934	1.6954	Putative Lipase	PP_2083
	0.0262628	1.63255	Mechanosensitive channel of miniconductance	mscMB PP_4533
	0.0262902	1.25244	Histidine ammonia-lyase (Histidase) (EC 4.3.1.3)	hutH PP_5032
	0.026392	1.53164	Folypolyglutamate synthase/dihydrofolate synthase (EC 6.3.2.12) (EC 6.3.2.17)	folC PP_1997
	0.0264146	1.71524	Putrescine-binding periplasmic protein	PP_2195
	0.0266532	1.52251	Putative ATP-binding component of a transport system	ybiT PP_2936
	0.0267759	1.42687	Putative translation-related protein	yhiI PP_5206
	0.0268048	-3.00531	Putative iron-regulated membrane protein	PP_4839
	0.0268287	1.38947	Putative of ABC superfamily informational factor: ATP-binding components	yheS PP_0196
	0.0269859	-1.09292	Uncharacterized protein	PP_5077
	0.0270863	1.17585	Putative 3-beta hydroxysteroid dehydrogenase/isomerase family protein	PP_0918
	0.0273221	-2.03456	Putative Glutamine synthetase	PP_4399
	0.0273984	1.18821	Protein kinase (EC 2.7.11.1)	yeaG PP_0397
	0.0277035	1.74963	Transcriptional regulator, Cro/CI family	PP_1549
	0.0278682	1.60948	DNA-binding transcriptional repressor PaaX(Phenylacetyl-CoA)	paaX PP_3286
	0.0279572	-1.58385	Fumarate hydratase class I (EC 4.2.1.2)	PP_0897
	0.0279727	1.53073	Ribosomal RNA large subunit methyltransferase M (EC 2.1.1.186) (23S rRNA (cytidine2498-2'-O)-methyltransferase) (23S rRNA 2'-O-ribose methyltransferase RlmM)	rlmM PP_2113
	0.0280467	-1.28775	Serine hydroxymethyltransferase 2 (SHMT 2) (Serine methylase 2) (EC 2.1.2.1)	glyA2 glyA-2 PP_0671
	0.0281712	1.40563	DNA ligase (EC 6.5.1.2) (Polydeoxyribonucleotide synthase [NAD(+)])	ligA PP_4274
	0.0284285	-1.55873	Coenzyme A biosynthesis bifunctional protein (Fused 4'-phosphopantothenoylcysteine decarboxylase and phosphopantothenoylcysteine synthetase) (EC 4.1.1.36) (EC 6.3.2.5)	dfp PP_5285
	0.0285243	1.14761	3-oxoacyl-[acyl-carrier-protein] synthase 1 (EC 2.3.1.-) (EC 2.3.1.41)	fabB PP_4175
	0.0285483	1.81478	7-carboxy-7-deazaguanine synthase (CDG synthase) (EC 4.3.99.3) (Queuosine biosynthesis protein QueE)	queE PP_1225
	0.0286235	2.38172	Dihydrofolate reductase (EC 1.5.1.3)	folA PP_5132
	0.0287003	-1.8213	Arginine biosynthesis bifunctional protein ArgJ [Cleaved into: Arginine biosynthesis bifunctional protein ArgJ alpha chain;Arginine biosynthesis bifunctional protein ArgJ beta chain] [Includes: Glutamate N-acetyltransferase (EC 2.3.1.35) (Ornithine acetyltransferase) (OATase) (Ornithine transacetylase);Amino-acid acetyltransferase (EC 2.3.1.1) (N-acetylglutamate synthase) (AGSase)]	argJ PP_1346
	0.0287085	1.42609	Formyltetrahydrofolate deformylase (EC 3.5.1.10) (Formyl-FH(4) hydrolase)	purU-II purU PP_1367
	0.0288926	1.65139	Transcriptional regulator, TetR family	PP_3527
	0.0289855	1.36213	DNA polymerase III, gamma subunit (EC 2.7.7.7)	dnaX PP_4269
	0.0291845	-1.27098	Chaperone protein HtpG (Heat shock protein HtpG) (High temperature protein G)	htpG PP_4179
	0.0292039	1.41083	Uncharacterized protein	PP_4563
	0.0293928	-1.44807	3-phosphoshikimate 1-carboxyvinyltransferase (EC 2.5.1.19) (5-enolpyruvylshikimate-3-phosphate synthase) (EPSP synthase) (EPSPS)	aroA PP_1770
	0.0294828	9.25488	Transcriptional regulator, TetR family	PP_2475
	0.029494	57.5889	Uncharacterized protein	PP_1691
	0.0295732	-1.67202	Uncharacterized protein	PP_2380
	0.029604	1.69728	Uncharacterized protein	PP_4163
	0.0298515	-1.54994	FAD-dependent glycine/D-amino acid oxidase (EC 1.4.3.19)	thiO PP_0612
	0.0298653	-1.10768	O-acetylhomoserine (Thiol)-lyase (EC 2.5.1.49)	PP_2528
	0.0298894	1.97704	Putative transcriptional regulator (AsnC/Lrp family)	PP_5188
	0.0299978	-1.24304	DNA gyrase subunit B (EC 5.99.1.3)	gyrB PP_0013
	0.0300696	-26.489	Outer membrane ferripyoverdine receptor FpvA, TonB-dependent	fpvA PP_4217
	0.030108	-3.17367	MutT/nudix family protein	PP_4013
	0.0301735	1.79008	Ditrans,polycis-undecaprenyl-diphosphate synthase ((2E,6E)-farnesyl-diphosphate specific) (EC 2.5.1.31) (Ditrans,polycis-undecaprenylcistransferase) (Undecaprenyl diphosphate synthase) (UDS) (Undecaprenyl pyrophosphate synthase) (UPP synthase)	uppS PP_1595
	0.030208	1.82248	Putative phosphate transport system permease protein	PP_5328
	0.0304595	-1.18262	GMP synthase [glutamine-hydrolyzing] (EC 6.3.5.2) (GMP synthetase) (Glutamine amidotransferase)	guaA PP_1032
	0.0307083	1.28773	Penicillin-binding protein 1B (PBP-1b) (PBP1b) (Murein polymerase)	mrcB PP_4683
	0.0308077	-1.66319	Peptidyl-prolyl cis-trans isomerase (EC 5.2.1.8)	slyD PP_0776
	0.030808	1.44479	Ribosomal RNA large subunit methyltransferase E (EC 2.1.1.166) (23S rRNA Um2552 methyltransferase) (rRNA (uridine-2'-O-)-methyltransferase)	rlmE ftsJ rrmJ PP_4719
	0.0309043	-1.21972	Acetyl-CoA carboxylase-biotin carboxylase subunit (EC 6.3.4.14) (EC 6.4.1.2)	accC PP_0558
	0.0311632	1.11224	Putative Mannose-6-phosphate isomerase	PP_4860
	0.0311767	1.28757	Colicin S4 and filamentous phage transport system	tolA PP_1221
	0.0312041	-1.45544	Uncharacterized protein	PP_2950
	0.0313348	-1.48668	Protein VdlD	vdlD PP_5356
	0.0313598	1.20289	RNA polymerase sigma-54 factor	rpoN ntrA PP_0952
	0.0314262	-1.91378	Imidazole glycerol phosphate synthase subunit HisH (EC 2.4.2.-) (IGP synthase glutamine amidotransferase subunit) (IGP synthase subunit HisH) (ImGP synthase subunit HisH) (IGPS subunit HisH)	hisH PP_0290
	0.0314876	1.21347	ATP:GTP 3'-pyrophosphotransferase (EC 2.7.6.5)	relA PP_1656
	0.0318273	1.45747	Uncharacterized protein	PP_0143
	0.0323245	1.63279	Putative NUDIX hydrolase with low 3-phosphohydroxypyruvate phosphatase activity	nudL PP_1453
	0.0325015	1.63114	Putative aerotaxis receptor	PP_2257
	0.0325185	1.45667	Photosynthetic apparatus regulatory protein RegA	regA PP_0888
	0.0325555	1.9151	Putative DNA-binding protein HU, form N	hupN PP_0975
	0.0326331	-1.22449	Ornithine carbamoyltransferase, catabolic (OTCase) (EC 2.1.3.3)	arcB PP_1000
	0.032641	-1.24046	DNA repair protein RecN (Recombination protein N)	recN PP_4729
	0.0326419	1.65655	Probable efflux pump outer membrane protein TtgC	ttgC PP_1384
	0.0326451	1.62576	tRNA 2-thiocytidine biosynthesis protein TtcA	ttcA PP_1641
	0.0326976	-2.07178	RND membrane fusion protein	PP_1516
	0.0328982	1.63967	Maleylacetoacetate isomerase (EC 5.2.1.2)	hmgC PP_4619
	0.0330215	-1.32655	Putative processin peptidase (EC 3.4.24.-)	PP_5112
	0.0330453	1.48569	Pantothenate synthetase (PS) (EC 6.3.2.1) (Pantoate--beta-alanine ligase) (Pantoate-activating enzyme)	panC PP_4700
	0.0331701	1.64687	Histidine--tRNA ligase (EC 6.1.1.21) (Histidyl-tRNA synthetase) (HisRS)	hisS PP_0854
	0.033176	-1.58098	Quinoprotein glucose dehydrogenase (EC 1.1.5.2)	gcd PP_1444
	0.0332999	1.78576	Hydroxycinnamoyl-CoA hydratase-lyase (EC 4.1.2.41) (EC 4.2.1.101)	PP_3358
	0.0335044	1.22721	Maltooligosyl trehalose synthase (EC 5.4.99.15)	treY PP_4053
	0.0340187	1.50686	UDP-3-O-acylglucosamine N-acyltransferase (EC 2.3.1.-)	lpxD PP_1601
	0.0340659	2.26603	Putative Amino acid transporter	PP_5297
	0.034087	1.66774	Putative tRNA 5-methylaminomethyl-2-thiouridine synthase (TusC-like)	PP_3994
	0.0341731	-1.29538	Putative aerotaxis receptor	PP_4521
	0.0343411	1.48305	Uncharacterized protein	PP_2006
	0.0344467	1.31622	Fumarylacetoacetase (EC 3.7.1.2)	hmgB PP_4620
	0.0344876	1.73666	Transcriptional regulator, LysR family	PP_3534
	0.0345292	-1.7261	6,7-dihydropteridine reductase (EC 1.5.1.34)	nfnB PP_2432
	0.0346039	1.52655	Glutamate dehydrogenase	gdhA PP_0675
	0.0346081	1.72543	Single-stranded DNA-binding protein (SSB)	ssb PP_0485
	0.0346159	2.24483	Putative integrative genetic element Ppu40, integrase	PP_2297
	0.034661	2.15584	Cysteine desulfurase (EC 2.8.1.7)	iscS-II PP_2435
	0.0354118	1.40634	N-carbamoyl-beta-alanine amidohydrolase/allantoine amidohydrolase 2 (EC 3.5.1.6) (EC 3.5.3.9)	hyuC PP_4034
	0.0355565	1.72835	Metallo-beta-lactamase family protein	PP_1239
	0.0360932	-1.38278	Outer membrane porin F	oprF PP_2089
	0.0361793	1.63787	Sigma-54 dependent transcriptional regulator	phhR PP_4489
	0.0364053	1.58504	Putative protease involved in Microcin B17 maturation and in sensitivity to the DNA gyrase inhibitor LetD	tldD PP_0940
	0.0366923	1.20815	Lipoyl synthase (EC 2.8.1.8) (Lip-syn) (LS) (Lipoate synthase) (Lipoic acid synthase) (Sulfur insertion protein LipA)	lipA PP_4800
	0.0367044	3.46664	Transcriptional regulator, GntR family	PP_2542
	0.0367497	-1.30668	Methionine--tRNA ligase (EC 6.1.1.10) (Methionyl-tRNA synthetase) (MetRS)	metG PP_1097
	0.0367957	-2.90567	ThiJ/PfpI family protein	PP_2491
	0.0368104	-1.21182	Chorismate synthase (CS) (EC 4.2.3.5) (5-enolpyruvylshikimate-3-phosphate phospholyase)	aroC PP_1830
	0.0370475	-1.44478	High-affinity branched-chain amino acid transport ATP-binding protein	livF-I PP_1137
	0.0371485	2.08678	SsDNA-specific exonuclease RecJ (EC 3.1.-.-)	recJ PP_1477
	0.0372973	2.702	Uncharacterized protein	PP_2223
	0.0375104	1.55131	Malto-oligosyltrehalose trehalohydrolase (MTHase) (EC 3.2.1.141) (4-alpha-D-((1->4)-alpha-D-glucano)trehalose trehalohydrolase) (Maltooligosyl trehalose trehalohydrolase)	treZ PP_4051
	0.0377234	-1.26664	Peptidyl-prolyl cis-trans isomerase (PPIase) (EC 5.2.1.8)	ppiB PP_2903
	0.0377337	1.49523	Alginate biosynthesis sensor protein KinB (EC 2.7.13.3)	kinB PP_0132
	0.0378576	6.01408	Cellulose synthase and translocator subunit (EC 2.4.1.12)	bcsA PP_2635
	0.037879	1.49556	Putative DNA-binding transcriptional regulator	ybhD PP_2054
	0.0379447	-1.18222	Arginine deiminase (ADI) (EC 3.5.3.6) (Arginine dihydrolase) (AD)	arcA PP_1001
	0.0380865	2.19064	Alanine racemase (EC 5.1.1.1)	dadX PP_5269
	0.0384485	-1.76147	Sulfate/thiosulfate import ATP-binding protein CysA (EC 3.6.3.25) (Sulfate-transporting ATPase)	cysA PP_5168
	0.0387297	1.41201	Putative NAD(P)H quinone oxidoreductase	PP_3720
	0.0389358	1.7266	Putative ribosome-binding factor	yigZ PP_0593
	0.0390798	1.40604	Lipoprotein releasing system, permease protein	lolE PP_2156
	0.0391067	1.28207	6-phosphogluconolactonase (EC 3.1.1.31)	pgl PP_1023
	0.0393061	1.36483	Chromate reductase (CHRR) (EC 1.6.5.2) (NAD(P)H dehydrogenase (quinone))	PP_4138
	0.0393137	-1.34653	Outer-membrane porin E (EC 3.4.21.-)	oprE PP_0234
	0.0395996	1.64613	Putative glycine-betaine dioxygenase subunit (EC 1.13.-.-)	gbcA PP_0315
	0.0398374	1.94488	tRNA-specific adenosine deaminase (EC 3.5.4.33)	tadA PP_1035
	0.0400102	1.80824	Putative Outer membrane ferric siderophore receptor	PP_0267
	0.0400981	1.67384	Urease accessory protein UreG	ureG PP_2849
	0.0401196	-1.74469	3-isopropylmalate dehydratase small subunit (EC 4.2.1.33) (Alpha-IPM isomerase) (IPMI) (Isopropylmalate isomerase)	leuD PP_1986
	0.0402512	1.49334	3-deoxy-manno-octulosonate cytidylyltransferase (EC 2.7.7.38) (CMP-2-keto-3-deoxyoctulosonic acid synthase) (CKS) (CMP-KDO synthase)	kdsB PP_1902
	0.0403535	1.61523	Multicopper oxidase (EC 1.10.3.-)	cumA PP_1034
	0.0403854	1.68505	Uncharacterized protein	PP_4941
	0.040406	1.37052	Putative Glycosyl transferase	PP_3997
	0.040486	-1.69325	Pyrroloquinoline-quinone synthase (EC 1.3.3.11) (Coenzyme PQQ synthesis protein C) (Pyrroloquinoline quinone biosynthesis protein C)	pqqC PP_0378
	0.0405393	1.50272	Putative Lipoprotein	PP_4961
	0.0409149	-4.69025	Uncharacterized protein	PP_0639
	0.0410678	-1.16678	Phenylalanine--tRNA ligase beta subunit (EC 6.1.1.20) (Phenylalanyl-tRNA synthetase beta subunit) (PheRS)	pheT PP_2470
	0.0410695	1.27712	Uncharacterized protein	PP_0020
	0.0411473	-1.58165	Detoxifying thioesterase of the phenylacetate degradation pathway	paaY PP_3285
	0.0413136	1.4875	tRNA pseudouridine synthase D (EC 5.4.99.27) (tRNA pseudouridine(13) synthase) (tRNA pseudouridylate synthase D) (tRNA-uridine isomerase D)	truD PP_1619
	0.0414448	1.14107	tRNA U34 carboxymethyltransferase (EC 2.5.1.-)	cmoB PP_1440
	0.0417175	1.85646	Alkyl hydroperoxide reductase subunit F (EC 1.8.1.-)	ahpF PP_2440
	0.0418454	2.11692	Ribosome-binding factor A	rbfA PP_4711
	0.0419947	-1.37259	3-hydroxy acid dehydrogenase, NADP-dependent / malonic semialdehyde reductase (EC 1.1.1.276) (EC 1.1.1.298)	ydfG PP_4862
	0.04225	-1.41437	Uncharacterized protein	PP_0564
	0.042404	3.30649	Conserved protein with NAD(P)-binding Rossmann-fold domain	yfcH PP_0743
	0.0426606	1.52919	DNA-dependent ATPase required for recombination	rarA PP_4002
	0.0427534	-1.22649	Putative Oxidoreductase	PP_5273
	0.0427924	-1.57451	Transcriptional regulator, LysR family	PP_5259
	0.0430078	1.70526	Guanine deaminase (EC 3.5.3.-) (EC 3.5.4.3)	guaD PP_4281
	0.0432368	1.56492	Chemotaxis protein CheY	PP_2403
	0.0432575	-1.41659	dTDP-4-dehydrorhamnose reductase (EC 1.1.1.133)	rfbD PP_1784
	0.0433482	1.36611	Ribosomal RNA small subunit methyltransferase J (EC 2.1.1.242) (16S rRNA m2G1516 methyltransferase) (rRNA (guanine-N(2)-)-methyltransferase)	rsmJ PP_1513
	0.0435943	1.31482	Flagellar biosynthesis protein FlhF	flhF PP_4343
	0.0438753	-1.30372	Uncharacterized protein	PP_0748
	0.0439424	1.63701	Putative 3-dehydroshikimate dehydratase (EC 4.2.1.118)	quiC PP_2554
	0.0439986	1.56235	Chromosome partition protein Smc	smc PP_4276
	0.0441678	1.49913	Sarcosine oxidase subunit alpha (EC 1.5.3.1)	soxA PP_0325
	0.0442295	-1.46935	UPF0271 protein PP_2920	PP_2920
	0.0445266	-1.3352	Tryptophan--tRNA ligase (EC 6.1.1.2) (Tryptophanyl-tRNA synthetase) (TrpRS)	trpS PP_1311
	0.0447627	1.51482	DNA-directed DNA polymerase (EC 2.7.7.7)	dnaEA PP_1606
	0.0448999	1.56823	Probable efflux pump membrane transporter TtgB	ttgB PP_1385
	0.0449656	1.26443	Putative efflux pump	PP_0178
	0.0449818	3.51734	Putative ATPases involved in chromosome partitioning	PP_3700
	0.0453143	1.56859	50S ribosomal protein L32	rpmF PP_1911
	0.0455842	1.61076	Septation protein	yceG PP_1918
	0.0456154	-1.73774	Outer membrane protein H1	oprH PP_1185
	0.0456203	-1.65558	Phosphoserine aminotransferase (EC 2.6.1.52) (Phosphohydroxythreonine aminotransferase) (PSAT)	serC PP_1768
	0.0457298	1.61913	p-47-related protein	PP_2007
	0.0459101	1.52533	Putative Peptidase	PP_1908
	0.0459159	-1.88363	Coenzyme PQQ synthesis protein B (Pyrroloquinoline quinone biosynthesis protein B)	pqqB PP_0379
	0.0460493	1.93555	30S ribosomal protein S15	rpsO PP_4709
	0.046176	1.42968	Precorrin-8X methylmutase (EC 5.4.99.61)	cobH PP_4828
	0.0471098	-1.28917	Putative class 3 aminotransferase	PP_4154
	0.0474194	2.34693	Uncharacterized protein	PP_0149
	0.0480148	1.44324	Transcriptional regulator, GntR family	PP_4283
	0.0482918	1.20493	tRNA sulfurtransferase (EC 2.8.1.4) (Sulfur carrier protein ThiS sulfurtransferase) (Thiamine biosynthesis protein ThiI) (tRNA 4-thiouridine synthase)	thiI PP_5045
	0.0485226	1.43335	Putative Sodium-solute symporter/sensory box histidine kinase/response regulator	PP_1695
	0.0485345	-1.23527	Glutamine--fructose-6-phosphate aminotransferase [isomerizing] (EC 2.6.1.16) (D-fructose-6-phosphate amidotransferase) (GFAT) (Glucosamine-6-phosphate synthase) (Hexosephosphate aminotransferase) (L-glutamine--D-fructose-6-phosphate amidotransferase)	glmS PP_5409
	0.04885	-1.50839	Uncharacterized protein	PP_0097
	0.0489455	1.35479	Bifunctional (P)ppGpp synthase/hydrolase (EC 2.7.6.5) (EC 3.1.7.2)	spoT PP_5302
	0.0491993	1.43877	Uncharacterized protein	PP_0938
	0.0493082	2.11737	Uncharacterized protein	PP_1058
	0.0494671	1.31645	Transpeptidase (Penicillin-binding protein 2) (EC 2.4.1.129)	mrdA-II PP_4807
	0.0495011	1.47865	Uncharacterized protein	PP_1476
	0.049705	-1.59826	Probable exported copper efflux protein	cusF PP_5388
	0.0499815	2.12194	Conserved protein	yfiP PP_1634
	0.0500001	-3.52745	Putative Isoquinoline 1-oxidoreductase, beta subunit	PP_2478
	0.050022	-1.35901	NH(3)-dependent NAD(+) synthetase (EC 6.3.1.5)	nadE PP_4869
	0.050194	1.98626	Uncharacterized protein	PP_5238
	0.0507694	-1.68852	Spermidine/putrescine ABC transporter-periplasmic subunit	spuD PP_5181
	0.0508534	-1.38832	Thiazole synthase (EC 2.8.1.10)	thiG PP_5104
	0.051175	-1.138	4-hydroxyphenylpyruvate dioxygenase (EC 1.13.11.27)	hpd PP_3433
	0.0519348	2.64888	Uncharacterized protein	PP_2462
	0.0521278	1.62967	Uncharacterized protein	PP_3404
	0.0523175	1.30915	Homogentisate 1,2-dioxygenase (HGDO) (EC 1.13.11.5) (Homogentisate oxygenase) (Homogentisic acid oxidase) (Homogentisicase)	hmgA PP_4621
	0.0524477	-1.86078	Putative heme iron utilization protein	PP_1358
	0.052961	3.17231	Heat shock protein, Co2+ and Mg2+ efflux protein	corC PP_4789
	0.0529918	1.65549	HlyD family secretion protein	PP_1797
	0.0532397	1.54486	Saccharopine dehydrogenase	PP_2928
	0.0534538	-1.64795	Putative transcriptional accessory protein	yhgF PP_0245
	0.053823	1.16745	DNA-binding ATPase involved in replication	uup PP_2131
	0.0538479	1.70775	Putative aerotaxis receptor	PP_2111
	0.0540271	-2.16507	Uncharacterized protein	PP_2344
	0.0541212	-1.30609	UTP--glucose-1-phosphate uridylyltransferase (EC 2.7.7.9) (UDP-glucose pyrophosphorylase)	galU PP_3821
	0.0541433	1.58747	Cofactor of beta-methylthiolation of ribosomal protein S12	ycaO PP_3620
	0.0542079	-1.57247	Putative Oxidoreductase	PP_3133
	0.054366	1.23157	Outer membrane protein assembly factor BamB	bamB PP_0856
	0.0544113	-1.15879	Aspartate kinase (EC 2.7.2.4) (Aspartokinase)	PP_4473
	0.0544429	-1.24686	Anthranilate synthase component 1 (EC 4.1.3.27)	trpE PP_0417
	0.0544672	-1.13723	Dienelactone hydrolase family protein	PP_1184
	0.0548942	1.62763	Uncharacterized protein	PP_4665
	0.0555489	-1.29714	30S ribosomal protein S3	rpsC PP_0460
	0.0560356	-1.41709	Putative Aldolase/synthase	PP_1791
	0.0560847	1.42301	30S ribosomal protein S11	rpsK PP_0477
	0.0564317	1.66847	Flavin prenyltransferase UbiX (EC 2.5.1.129)	ubiX PP_0548
	0.0565739	-1.22682	50S ribosomal protein L14	rplN PP_0464
	0.0565946	1.32551	AhpC/TSA family protein	PP_1235
	0.0567443	1.38339	DNA mismatch repair protein MutL	mutL PP_4896
	0.0567628	1.74986	Ribosomal RNA small subunit methyltransferase D (EC 2.1.1.171)	PP_5114
	0.0571644	-1.09513	Enoyl-CoA hydratase/isomerase family protein	PP_1845
	0.0573304	-1.55262	Putative Glutamate synthase, large subunit	PP_1060
	0.0576787	-1.20759	Probable alpha-L-glutamate ligase (EC 6.3.2.-)	rimK PP_0248
	0.0576894	1.37336	Beta-hexosaminidase (EC 3.2.1.52) (Beta-N-acetylhexosaminidase) (N-acetyl-beta-glucosaminidase)	nagZ PP_2145
	0.0579097	1.93092	Exonuclease	PP_0353
	0.0580454	-1.98166	Lipocalin family lipoprotein	PP_5037
	0.0581173	-1.21959	Uncharacterized protein	PP_1353
	0.058142	2.13227	Uncharacterized protein	PP_4544
	0.0581598	2.66045	Outer membrane ferric siderophore receptor	PP_2193
	0.0585739	1.44746	Uracil phosphoribosyltransferase (EC 2.4.2.9) (UMP pyrophosphorylase) (UPRTase)	upp PP_0746
	0.0587149	-1.60013	Transcriptional regulatory protein AlgP	algP PP_0194
	0.0590371	-1.2691	tRNA (guanine-N(7)-)-methyltransferase (EC 2.1.1.33) (tRNA (guanine(46)-N(7))-methyltransferase) (tRNA(m7G46)-methyltransferase)	trmB PP_5103
	0.0596671	1.74209	Aquaglyceroporin	glpF PP_1076
	0.0598093	-1.33641	Probable cytosol aminopeptidase (EC 3.4.11.1) (Leucine aminopeptidase) (LAP) (EC 3.4.11.10) (Leucyl aminopeptidase)	pepA PP_0980
	0.0599356	1.45826	AsnC family transcriptional regulator	PP_4776
	0.0599628	1.54561	Lysine 2-monooxygenase (EC 1.13.12.2)	davB PP_0383
	0.0600829	-1.41182	Acetoin:2,6-dichlorophenolindophenol oxidoreductase subunit beta (EC 1.1.1.-)	acoB PP_0554
	0.0607762	1.69494	Uncharacterized protein	PP_4911
	0.0608507	-1.78858	Serine:H+ symport permease, threonine-insensitive	sdaC PP_3589
	0.0615423	-4.48828	Branched-chain amino acid transport system carrier protein	brnQ PP_4184
	0.0616044	1.798	Ribosomal-protein-alanine acetyltransferase (EC 2.3.1.128)	rimI PP_0697
	0.061864	1.18714	Ecotin	eco PP_3072
	0.0622036	2.41015	6-hydroxymethyl-7,8-dihydropterin pyrophosphokinase (EC 2.7.6.3)	folK PP_4698
	0.0630245	1.93148	Osmolarity sensor protein EnvZ	envZ PP_0247
	0.0633544	-1.21471	Acetolactate synthase	PP_1157 PP_3365
	0.0638253	1.29885	Uncharacterized protein	PP_4704
	0.0638336	-1.34518	Aldehyde dehydrogenase (EC 1.2.1.3)	aldB-I PP_0545
	0.0638852	-1.5229	Type III pantothenate kinase (EC 2.7.1.33) (PanK-III) (Pantothenic acid kinase)	coaX PP_0438
	0.0639013	1.49078	L-alpha-hydroxyglutaric acid gamma-lactonase	ppgL PP_2021
	0.0641468	1.41058	Membrane-bound lytic murein transglycosylase A (EC 4.2.2.n1) (Murein hydrolase A)	PP_4971
	0.0645057	-1.35095	Putative iron(III)|iron ABC transporter, periplasmic iron-binding protein	fbpA PP_5196
	0.0645981	1.50752	Uncharacterized protein	PP_2864
	0.0646848	2.01846	Glutamate racemase (EC 5.1.1.3)	murI PP_0736
	0.064767	1.6566	Glutamate synthase (NADPH) beta subunit (EC 1.4.1.13)	gltD PP_5075
	0.0649613	-1.49638	Uncharacterized protein	PP_1787
	0.0649871	1.88794	RNA-binding protein Hfq	hfq PP_4894
	0.0653809	-1.3316	Ornithine carbamoyltransferase (OTCase) (EC 2.1.3.3)	argF PP_1079
	0.0656268	1.15994	Phosphoadenosine phosphosulfate reductase (EC 1.8.4.8)	cysH PP_2328
	0.0660975	-1.68428	Aspartate-semialdehyde dehydrogenase (ASA dehydrogenase) (ASADH) (EC 1.2.1.11) (Aspartate-beta-semialdehyde dehydrogenase)	asd PP_1989
	0.0663375	-1.33085	Uncharacterized protein	PP_5144
	0.0666127	1.41001	Uncharacterized protein	PP_1406
	0.0667588	1.85696	Putative zinc ABC transporter	PP_0120
	0.0668485	-1.28377	Ribosome associated GTPase	typA PP_5044
	0.0669696	-1.60813	Hydrolase, isochorismatase family	PP_2233
	0.0670969	-1.68207	4-hydroxybenzoate octaprenyltransferase (EC 2.5.1.-) (4-HB polyprenyltransferase)	ubiA PP_5318
	0.067098	1.49643	Uncharacterized protein	PP_1398
	0.0672575	1.6077	Putative Helicase	PP_1125
	0.0678148	-1.42266	ATP-dependent protease-like protein	PP_0680
	0.0683378	-1.55686	Uncharacterized protein	PP_0695
	0.068347	2.9329	Putative Oxidoreductase, small subunit	PP_4233
	0.0689201	1.72988	30S ribosomal protein S20	rpsT PP_0600
	0.0690486	-1.40445	Diaminopimelate decarboxylase (DAP decarboxylase) (DAPDC) (EC 4.1.1.20)	lysA-I lysA PP_2077
	0.0691405	1.2908	Flagellar brake protein YcgR (Cyclic di-GMP binding protein YcgR)	ycgR PP_4397
	0.0691726	2.12519	Transposase	PP_4091
	0.0692287	1.76876	Uncharacterized protein	PP_3505
	0.0692836	1.58367	Cell division protein FtsZ	ftsZ PP_1342
	0.0694121	1.39091	Phosphoglucosamine mutase (EC 5.4.2.10)	glmM PP_4716
	0.0695626	-1.30434	Putative chemotaxis protein	PP_4393
	0.0698115	1.65019	Acetate permease	actP-I PP_1743
	0.070063	1.37354	C4-dicarboxylate transport transcriptional regulatory protein	dctD-II PP_1066
	0.0701058	1.76957	Sensor histidine kinase	PP_1013
	0.0702013	1.30084	DNA topoisomerase 4 subunit A (EC 5.99.1.3) (Topoisomerase IV subunit A)	parC PP_4912
	0.070467	1.3734	Catalase (EC 1.11.1.6)	katA PP_0481
	0.0706153	1.97505	Orotidine 5'-phosphate decarboxylase (EC 4.1.1.23) (OMP decarboxylase) (OMPDCase) (OMPdecase)	pyrF PP_1815
	0.0707032	-1.34202	Putative thiamine triphosphatase (EC 3.-.-.-)	ygiF PP_5187
	0.0708301	-1.39888	Uncharacterized protein	PP_1958
	0.0709149	-1.67665	Putative DnaK protein	PP_4849
	0.0711948	1.30194	LolC	lolC PP_2154
	0.0714747	1.20862	UPF0271 protein PP_4577	PP_4577
	0.0716203	2.36875	Transcriptional regulator, Cro/CI family	PP_2653
	0.071687	-1.46183	Putative cobalamin ABC transporter, periplasmic	PP_2418
	0.0718238	1.43772	Diguanylate cyclase	PP_4959
	0.0719804	-1.37621	N5-carboxyaminoimidazole ribonucleotide synthase (N5-CAIR synthase) (EC 6.3.4.18) (5-(carboxyamino)imidazole ribonucleotide synthetase)	purK PP_5335
	0.0722685	1.62692	3-deoxy-D-manno-octulosonic acid transferase (EC 2.4.99.12) (EC 2.4.99.13)	waaA PP_4928
	0.0726753	2.14435	Holliday junction ATP-dependent DNA helicase RuvA (EC 3.6.4.12)	ruvA PP_1216
	0.0727937	1.17188	Uncharacterized protein	PP_4939
	0.0729567	1.1798	NADH-quinone oxidoreductase subunit I (EC 1.6.5.11) (NADH dehydrogenase I subunit I) (NDH-1 subunit I)	nuoI PP_4126
	0.0729874	1.28534	GTP cyclohydrolase 1 type 2 homolog	ybgI PP_1302
	0.0730608	1.22756	tRNA-modifying protein YgfZ (EC 2.1.-.-)	PP_1423
	0.0730744	-1.22472	Malic enzyme B (EC 1.1.1.40) (EC 2.3.1.8)	maeB PP_5085
	0.0730873	1.7019	Putative Formate dehydrogenase, alpha subunit	PP_2185
	0.0733023	1.33414	Uncharacterized protein	PP_2332
	0.0733343	-1.49453	Uncharacterized protein	PP_3662
	0.07408	1.46463	3-hydroxyacyl-[acyl-carrier-protein] dehydratase FabZ (EC 4.2.1.59) ((3R)-hydroxymyristoyl-[acyl-carrier-protein] dehydratase) ((3R)-hydroxymyristoyl-ACP dehydrase) (Beta-hydroxyacyl-ACP dehydratase)	fabZ PP_1602
	0.0741206	-1.74028	Uncharacterized protein	PP_0306
	0.0746213	1.93775	Histidine kinase (EC 2.7.13.3)	PP_4173
	0.0749635	1.64516	Flagellar export pore protein	flhA PP_4344
	0.0750038	1.45685	UPF0313 protein PP_4872	PP_4872
	0.07526	1.46086	Serine/threonine transporter SstT (Na(+)/serine-threonine symporter)	sstT PP_2443
	0.0753628	1.26571	Sarcosine oxidase subunit gamma (EC 1.5.3.1)	soxG PP_0326
	0.0754796	1.64303	Transcriptional regulator, TetR family	PP_4754
	0.0757335	1.53607	Uncharacterized protein	PP_0738
	0.0758855	-1.4901	Proline iminopeptidase (EC 3.4.11.5)	pip PP_5028
	0.0759596	2.19569	Uncharacterized protein	PP_1828
	0.0760894	1.35785	Urease accessory protein UreE	ureE PP_2846
	0.076263	-3.03241	Urea amidolyase-related protein	PP_2922
	0.0762846	-1.14652	Uncharacterized protein	PP_5333
	0.0762917	1.40277	Quality control serine endoprotease DegS (EC 3.4.21.-)	degS PP_1301
	0.0763315	-1.43303	Aminotransferase (EC 2.6.1.-)	amaC PP_3590
	0.0766585	-1.29645	Fructose-bisphosphate aldolase (EC 4.1.2.13)	fba PP_4960
	0.0767893	1.93788	Toluene-tolerance protein	ttg2E PP_0962
	0.0768631	1.77924	Putative shikimate 5-dehydrogenase (EC 1.1.1.-)	PP_3768
	0.0770145	2.00652	Transcriptional regulator, LysR family	PP_2865
	0.0772277	1.70225	Peptidyl-tRNA hydrolase (PTH) (EC 3.1.1.29)	pth PP_0720
	0.0775209	-2.14964	Leucyl/phenylalanyl-tRNA--protein transferase (EC 2.3.2.6) (L/F-transferase) (Leucyltransferase) (Phenyalanyltransferase)	aat PP_4005
	0.0775637	1.64002	Putative transcriptional regulatory protein	PP_3454
	0.0776304	-1.87225	Putative Oxidoreductase	PP_4020
	0.0779423	2.37864	Putative Transcriptional regulator MvaT, P16 subunit	PP_2947
	0.078095	-1.24202	Acyl-homoserine lactone acylase PvdQ (AHL acylase PvdQ) (Acyl-HSL acylase PvdQ) (EC 3.5.1.97) [Cleaved into: Acyl-homoserine lactone acylase PvdQ subunit alpha (Acyl-HSL acylase PvdQ subunit alpha);Acyl-homoserine lactone acylase PvdQ subunit beta (Acyl-HSL acylase PvdQ subunit beta)]	pvdQ PP_2901
	0.0781994	1.37153	VacJ lipoprotein	vacJ PP_2163
	0.0782674	-1.37223	Uncharacterized protein	PP_1246
	0.0786986	-1.32632	Primosomal protein N' (EC 3.6.4.-) (ATP-dependent helicase PriA)	priA PP_5088
	0.0789157	1.26861	Uncharacterized protein	PP_4570
	0.0789213	-1.17847	50S ribosomal protein L2	rplB PP_0457
	0.0791679	-2.01597	Methyl-accepting chemotaxis protein McpP	mcpP PP_2861
	0.0793475	1.3435	Membrane-bound lytic murein transglycosylase B (EC 3.2.1.-)	mltB PP_4805
	0.0795893	1.72922	Periplasmic murein D-alanyl-D-alanine endopeptidase (EC 3.4.-.-)	pbpG PP_3794
	0.0796744	1.97281	FAD assembly factor SdhE	sdhE PP_1424
	0.079687	1.60121	Uncharacterized protein	PP_0521
	0.0797157	2.13678	3-oxoacyl-(Acyl-carrier-protein) reductase	PP_0581
	0.079978	1.60966	Histidine / lysine / arginine / ornithine ABC transporter-permease subunit (EC 3.6.3.21)	hisQ PP_4485
	0.080279	-1.38239	Bifunctional glutamine synthetase adenylyltransferase/adenylyl-removing enzyme (ATP:glutamine synthetase adenylyltransferase) (ATase) [Includes: Glutamine synthetase adenylyl-L-tyrosine phosphorylase (EC 2.7.7.89) (Adenylyl removase) (AR) (AT-N);Glutamine synthetase adenylyl transferase (EC 2.7.7.42) (Adenylyl transferase) (AT) (AT-C)]	glnE PP_0340
	0.0803088	1.36877	Putative NAD-binding protein	PP_1392
	0.0805906	-1.77642	Transposase	PP_5406
	0.0811589	-1.65314	Enolase (EC 4.2.1.11) (2-phospho-D-glycerate hydro-lyase) (2-phosphoglycerate dehydratase)	eno PP_1612
	0.0815069	1.15485	30S ribosomal protein S18	rpsR PP_4876
	0.0818638	1.35905	Chemotaxis response regulator protein-glutamate methylesterase of group 3 operon (EC 3.1.1.61)	cheB3 PP_1493
	0.0818831	-1.27238	Succinate dehydrogenase flavoprotein subunit (EC 1.3.5.1)	sdhA PP_4191
	0.081897	1.71313	Uncharacterized protein	PP_3707
	0.0819469	1.90947	Sensor histidine kinase	PP_4781
	0.0825794	1.49255	tRNA 5-methylaminomethyl-2-thiouridine biosynthesis bifunctional protein MnmC (tRNA mnm(5)s(2)U biosynthesis bifunctional protein) [Includes: tRNA (mnm(5)s(2)U34)-methyltransferase (EC 2.1.1.61);FAD-dependent cmnm(5)s(2)U34 oxidoreductase (EC 1.5.-.-)]	mnmC PP_1751
	0.0827123	1.45875	Putative peptidase (EC 3.4.-.-)	ydcP PP_3497
	0.082926	1.57044	DNA polymerase III, delta subunit	holA PP_4796
	0.0829357	1.25021	OmpA family protein	PP_1128
	0.083119	-1.07797	SPFH domain/Band 7 family protein	PP_4834
	0.0832161	3.53671	Extracellular DNA endonuclease (EC 3.1.21.1)	endX PP_2451
	0.0833472	-2.02087	Site-specific recombinase, resolvase family	PP_1116
	0.0839606	3.26727	Uncharacterized protein	PP_2319
	0.0839904	1.15499	30S ribosomal protein S4	rpsD PP_0478
	0.0840399	-1.07827	Uncharacterized protein	PP_1451
	0.0842081	2.55213	Sensor histidine kinase	PP_0887
	0.084217	-1.2564	4-hydroxy-tetrahydrodipicolinate synthase (HTPA synthase) (EC 4.3.3.7)	dapA dapA-I PP_1237
	0.0844185	1.22668	Serine--tRNA ligase (EC 6.1.1.11) (Seryl-tRNA synthetase) (SerRS) (Seryl-tRNA(Ser/Sec) synthetase)	serS PP_4000
	0.0844764	1.33683	Putative CheV-like chemotaxis protein	PP_2128
	0.0852134	1.38233	Arabinose 5-phosphate isomerase (API) (EC 5.3.1.13)	kdsD PP_0957
	0.0855728	2.00665	Oxidoreductase, short-chain dehydrogenase/reductase family	PP_2540
	0.086393	-1.53753	Lon protease (EC 3.4.21.53) (ATP-dependent protease La)	lon-I lon PP_1443
	0.0864615	-1.16622	Choline / betaine / carnitine ABC transporter-substrate binding protein BetX (EC 3.6.3.32)	betX PP_1741
	0.0867852	-1.25933	Mg-dependent cytoplasmic DNase / RNase (EC 3.1.21.-)	tatD PP_2311
	0.0870274	1.40406	Transcriptional regulator, LysR family	PP_3493
	0.0871196	1.53789	Glycogen debranching enzyme (EC 3.2.1.33)	glgX PP_4055
	0.0874294	1.79919	Uncharacterized protein	PP_0673
	0.0876184	2.13325	Uncharacterized protein	PP_3563
	0.0877292	1.50685	H-NS family protein MvaT	PP_3765
	0.0886437	1.50182	Flagellar M-ring protein	fliF PP_4369
	0.088664	-1.13182	Oxygen-dependent choline dehydrogenase (CDH) (CHD) (EC 1.1.99.1) (Betaine aldehyde dehydrogenase) (BADH) (EC 1.2.1.8)	betA PP_5064
	0.0889602	1.1225	Putative ABC transporter, ATP-binding protein/permease protein	PP_4542
	0.0898082	-1.36994	Glucans biosynthesis protein G	opgG mgoG PP_5026
	0.0898538	1.41569	Acetoacetyl CoA-transferase (Subunit A) (EC 2.8.3.-)	atoA PP_3122
	0.090329	-1.30657	Uncharacterized protein	PP_3094
	0.0903368	-1.91056	Gluconate 2-dehydrogenase flavoprotein subunit (EC 1.1.99.3)	PP_3383
	0.0904307	1.25052	Putative aminotransferase (EC 2.6.1.-)	PP_3361
	0.090563	1.43343	Peroxidase	PP_0235
	0.0905787	1.89042	Uncharacterized amino acid permease YtnA	ytnA PP_1059
	0.0908974	1.19861	Putative CoA-transferase family III (EC 2.8.3.-)	PP_0159
	0.0909789	1.58464	Transcriptional regulator, Cro/CI family	PP_0852
	0.0915883	2.21229	Uncharacterized protein	PP_1189
	0.0917191	-1.21763	Uncharacterized protein	PP_0909
	0.0917577	-1.31754	Selenide, water dikinase (EC 2.7.9.3) (Selenium donor protein) (Selenophosphate synthase)	selD PP_0823
	0.0918005	1.42201	Uncharacterized protein	PP_4910
	0.0919767	-2.3692	Propionyl-CoA synthetase (EC 6.2.1.17)	prpE PP_2351
	0.0920408	1.2263	Peptide methionine sulfoxide reductase MsrB (EC 1.8.4.12) (Peptide-methionine (R)-S-oxide reductase)	msrB PP_1873
	0.0920475	-1.20518	Putative heme biosynthesis protein	PP_0189
	0.0923116	3.78997	Putative cell division protein	dedD PP_1998
	0.0925037	-1.47427	Putative Lipoprotein	PP_4920
	0.0927881	-1.17433	Proline--tRNA ligase (EC 6.1.1.15) (Prolyl-tRNA synthetase) (ProRS)	proS PP_1205
	0.0931062	1.62367	Transcriptional regulator, GntR family	PP_0969
	0.0938743	1.37795	Peroxiredoxin, alkylhydroperoxide reductase-small subunit (EC 1.11.1.15)	ahpC PP_2439
	0.0938926	-1.21571	Outer membrane protein assembly factor BamA	bamA bamA-I PP_1599
	0.0941061	1.64086	Putative Serine/threonine protein phosphatase	PP_3689
	0.0941749	-1.49772	Long-chain acyl-CoA thioester hydrolase family protein	PP_4975
	0.0945012	-1.19051	Succinate dehydrogenase iron-sulfur subunit (EC 1.3.5.1)	sdhB PP_4190
	0.0945252	-1.21278	Lon protease (EC 3.4.21.53) (ATP-dependent protease La)	lon-II lon PP_2302
	0.0957329	-1.3183	LysR family transcriptional regulator	PP_5337
	0.096334	1.20192	Bifunctional protein FolD 2 [Includes: Methylenetetrahydrofolate dehydrogenase (EC 1.5.1.5);Methenyltetrahydrofolate cyclohydrolase (EC 3.5.4.9)]	folD2 folD-2 PP_2265
	0.096336	1.51352	Putative NAD(P)-binding oxidoreductase with NAD(P)-binding Rossmann-fold domain	PP_3547
	0.0965373	-1.34733	Putative dipeptidase	PP_0203
	0.0965597	1.78544	Dual-specificity RNA methyltransferase RlmN (EC 2.1.1.192) (23S rRNA (adenine(2503)-C(2))-methyltransferase) (23S rRNA m2A2503 methyltransferase) (Ribosomal RNA large subunit methyltransferase N) (tRNA (adenine(37)-C(2))-methyltransferase) (tRNA m2A37 methyltransferase)	rlmN PP_0850
	0.0968206	-1.37624	Nickel ABC transporter periplasmic binding protein (EC 3.6.3.24)	nikA PP_3342
	0.097263	1.18245	Trans-aconitate methyltransferase (EC 2.1.1.144)	tam PP_2545
	0.0973047	1.15109	Uncharacterized protein	PP_3106
	0.0974299	1.6775	Uncharacterized protein	PP_4786
	0.0974353	1.24789	Acyl-homoserine lactone acylase QuiP (AHL acylase QuiP) (Acyl-HSL acylase QuiP) (EC 3.5.1.97) [Cleaved into: Acyl-homoserine lactone acylase QuiP subunit alpha (Acyl-HSL acylase QuiP subunit alpha);Acyl-homoserine lactone acylase QuiP subunit beta (Acyl-HSL acylase QuiP subunit beta)]	quiP PP_1108
	0.0975265	-1.51347	Putative alkanal monooxygenase (EC 1.14.-.-)	PP_0088
	0.0979195	-1.21795	Enoyl-[acyl-carrier-protein] reductase [NADH] (ENR) (EC 1.3.1.9)	fabV PP_4635
	0.0980991	-1.40158	Sulfate ABC transporter	sbp-II PP_5171
	0.0981662	1.58395	Long-chain acyl-CoA thioester hydrolase family protein	PP_1466
	0.0981968	1.78305	Arabinose 5-phosphate isomerase (API) (EC 5.3.1.13)	PP_1806
	0.0985647	-1.9933	Protein ClpV1	clpV PP_3095
	0.098593	-1.35799	Pyruvate kinase (EC 2.7.1.40)	pykA PP_1362
	0.0986336	1.96802	Cytochrome c family protein	PP_4232
	0.0989854	-1.33501	Dihydroxy-acid dehydratase (DAD) (EC 4.2.1.9)	ilvD PP_5128
	0.0991064	3.04632	Protease HtpX (EC 3.4.24.-) (Heat shock protein HtpX)	htpX PP_1871
	0.0991076	2.50671	Putative endonuclease	yajD PP_4584
	0.0996081	1.45578	Uncharacterized protein	PP_1648
	0.0997844	1.25445	Ribosomal RNA large subunit methyltransferase F (EC 2.1.1.181) (23S rRNA mA1618 methyltransferase) (rRNA adenine N-6-methyltransferase)	rlmF PP_0976
	0.100403	-2.00732	Uncharacterized protein	PP_3093
	0.100592	-2.27531	DNA-binding response regulator	PP_2907
	0.100679	-1.4853	Uncharacterized protein	PP_0800
	0.100844	-1.29498	Protein CobW	cobW PP_3508
	0.100853	-1.24944	Soluble pyridine nucleotide transhydrogenase (STH) (EC 1.6.1.1) (NAD(P)(+) transhydrogenase [B-specific])	sthA PP_2151
	0.101764	2.3191	Putative glutathione-dependent thiol reductase	yffB PP_1531
	0.101969	-1.24675	Glutathione synthetase (EC 6.3.2.3) (GSH synthetase) (GSH-S) (GSHase) (Glutathione synthase)	gshB PP_4993
	0.10234	2.82569	3',5'-cyclic adenosine monophosphate phosphodiesterase CpdA (3',5'-cyclic AMP phosphodiesterase) (cAMP phosphodiesterase) (EC 3.1.4.53)	cpdA pde PP_4917
	0.10249	2.43307	L-threonine dehydratase (EC 4.3.1.19) (Threonine deaminase)	ilvA-I ilvA PP_3446
	0.102529	1.65431	Polysaccharide deacetylase family protein	PP_1290
	0.10309	1.25579	NADH-quinone oxidoreductase subunit F (EC 1.6.5.11)	nuoF PP_4123
	0.103125	1.71829	Peptidase, M23/M37 family	PP_1026
	0.103463	-1.25112	tRNA modification GTPase MnmE (EC 3.6.-.-)	mnmE thdF trmE PP_0005
	0.103579	1.37957	ATP-dependent DEAD-box RNA helicase require for 50S ribosomal subunit biogenesis (EC 2.7.7.-)	srmB PP_4532
	0.104006	2.04368	Cell division protein ZipA	zipA PP_4275
	0.105134	1.54673	Uncharacterized protein	PP_2447
	0.105432	1.16417	50S ribosomal protein L21	rplU PP_0688
	0.105752	1.65962	Transcriptional regulator, LysR family	PP_2701
	0.105948	-1.55099	3-oxoadipyl-CoA/3-oxo-5,6-dehydrosuberyl-CoA thiolase (EC 2.3.1.-) (EC 2.3.1.174)	paaJ PP_3280
	0.10687	1.13432	2,5-dioxovalerate dehydrogenase (EC 1.2.1.26)	PP_3602
	0.107042	1.78082	ExbD/TolR family protein	PP_1899
	0.107693	-3.32844	3,4-dihydroxy-2-butanone 4-phosphate synthase (DHBP synthase) (EC 4.1.99.12)	ribB PP_0530
	0.107796	1.43287	L-seryl-tRNA(Sec) selenium transferase (EC 2.9.1.1) (Selenocysteine synthase) (Sec synthase) (Selenocysteinyl-tRNA(Sec) synthase)	selA PP_0493
	0.108073	1.22092	DNA-binding transcriptional dual regulator, leucine-binding	lrp PP_5271
	0.108199	1.93709	Acetyltransferase, GNAT family	PP_3243
	0.108299	2.81884	Uncharacterized protein	PP_2182
	0.108645	1.24311	Glycosyl transferase, group 2 family protein	PP_1792
	0.108892	1.26603	Glutamine--tRNA ligase (EC 6.1.1.18) (Glutaminyl-tRNA synthetase) (GlnRS)	glnS PP_2904
	0.109102	1.51071	DNA-binding response regulator	gltR-II PP_1012
	0.109535	1.44925	Gamma-glutamylputrescine oxidase	puuB PP_2448
	0.109717	3.20912	DNA topoisomerase (EC 5.99.1.2)	topB PP_4019
	0.109826	-1.60218	Putative serine acetyltransferase (EC 2.3.1.30)	PP_0228
	0.11	-1.14976	3-ketoacyl-CoA thiolase (EC 2.3.1.16) (Acetyl-CoA acyltransferase) (Beta-ketothiolase) (Fatty acid oxidation complex subunit beta)	fadA PP_2137
	0.110068	-1.38198	Lysine--tRNA ligase (EC 6.1.1.6) (Lysyl-tRNA synthetase) (LysRS)	lysS PP_1496
	0.110625	1.39091	Putative phytase-like protein (EC 3.1.3.8)	PP_4914
	0.111066	1.41831	Phosphoglycolate phosphatase 2 (EC 3.1.3.18)	gph PP_1764
	0.111115	1.59723	Uncharacterized protein	PP_0018
	0.11159	1.61991	Adenine glycosylase (EC 3.2.2.-)	mutY PP_0286
	0.112343	1.4135	Putative diguanylate cyclase	PP_0369
	0.112964	1.42201	Putative Acyltransferase	PP_0332
	0.112983	-1.48438	Uncharacterized protein	PP_0023
	0.113184	1.32713	tRNA N6-adenosine threonylcarbamoyltransferase (EC 2.3.1.234) (N6-L-threonylcarbamoyladenine synthase) (t(6)A synthase) (t(6)A37 threonylcarbamoyladenosine biosynthesis protein TsaD) (tRNA threonylcarbamoyladenosine biosynthesis protein TsaD)	tsaD gcp PP_0390
	0.113398	1.50587	Pyruvate carboxylase subunit A (EC 6.4.1.1)	pycA PP_5347
	0.113967	-3.39908	Two component system DNA-binding transcriptional dual regulator	phoP PP_1186
	0.114095	-1.40193	Glutathione S-transferase family protein	PP_4104
	0.114152	2.01254	Uncharacterized protein	PP_2340
	0.114293	1.32201	Aminotransferase (EC 2.6.1.-)	aruH PP_3721
	0.11434	3.70408	Trk system potassium uptake protein	trkH-II PP_4507
	0.114692	-1.37968	Glycerol-3-phosphate dehydrogenase (EC 1.1.5.3)	glpD PP_1073
	0.114758	-1.33181	Outer membrane lipoprotein	slyB PP_1131
	0.114787	-1.81542	Uncharacterized protein	PP_1712
	0.114891	1.3216	Uncharacterized protein	PP_4671
	0.115147	-1.18912	4-hydroxy-tetrahydrodipicolinate reductase (HTPA reductase) (EC 1.17.1.8)	dapB PP_4725
	0.115362	1.32033	Ferric iron uptake global transcriptional repressor Fur-Fe+2	fur PP_4730
	0.115414	1.14357	L-aspartate oxidase (EC 1.4.3.16)	nadB PP_1426
	0.115685	1.29762	Polyamine ABC transporter, periplasmic polyamine-binding protein	ydcS PP_1486
	0.115879	1.48831	Magnesium transporter MgtE	mgtE PP_4471
	0.115891	3.98994	Putative Transcriptional regulator MvaT, P16 subunit	PP_3693
	0.116299	5.30952	Excisionase domain protein	PP_4151
	0.116349	-1.42981	Pyridoxine 5'-phosphate synthase (PNP synthase) (EC 2.6.99.2)	pdxJ PP_1436
	0.116996	1.28552	Polyamine:pyruvate transaminase	spuC-I PP_2180
	0.117367	-1.23408	Sensory box protein	PP_0386
	0.117424	1.54609	OmpA family protein	PP_1121
	0.117912	1.39066	Uncharacterized protein	PP_4942
	0.118791	1.50376	Putative RNA binding protein	PP_4720
	0.118808	-1.38435	Tyrosine recombinase XerC	xerC PP_5230
	0.119128	3.50863	Uncharacterized protein	PP_1144
	0.119376	2.92361	Putative multidrug efflux transporter, RND family	PP_2019
	0.120443	-1.14933	30S ribosomal protein S2	rpsB PP_1591
	0.12067	-1.48501	Cell division protein ZapE (Z ring-associated protein ZapE)	zapE PP_1312
	0.121065	1.60941	Methyl-accepting chemotaxis protein McpQ	mcpQ PP_5020
	0.121104	1.37634	Transposase	PP_3501 PP_3981 PP_4439
	0.121343	1.38296	Transcriptional regulator, LacI family	PP_3415
	0.121576	-1.1673	Protein translocase subunit SecA	secA PP_1345
	0.122084	1.51528	DNA replication and repair protein RecF	recF PP_0012
	0.122924	-1.15189	Poly(3-hydroxyalkanoate) polymerase 1 (EC 2.3.1.-)	phaA PP_5003
	0.122954	1.35509	MutT/nudix family protein	PP_1062
	0.123138	2.42507	Major facilitator family transporter	PP_3368
	0.123378	-1.38432	GGDEF domain protein	PP_0129
	0.123576	1.25337	Cell wall structural actin-like protein MreB	mreB PP_0933
	0.123698	-1.26799	NADH-quinone oxidoreductase subunit K (EC 1.6.5.11) (NADH dehydrogenase I subunit K) (NDH-1 subunit K)	nuoK PP_4128
	0.123752	-1.61429	Porphobilinogen deaminase (PBG) (EC 2.5.1.61) (Hydroxymethylbilane synthase) (HMBS) (Pre-uroporphyrinogen synthase)	hemC PP_0186
	0.12437	-1.17594	ABC transporter, periplasmic binding protein	PP_1726
	0.124842	1.60832	Urea amidolyase-related protein	PP_4575
	0.125413	2.24077	Triosephosphate isomerase (TIM) (TPI) (EC 5.3.1.1) (Triose-phosphate isomerase)	tpiA PP_4715
	0.125445	1.61868	Coproporphyrinogen/heterocyclic compound oxidase (Aerobic) (EC 1.3.99.-)	yggW PP_5101
	0.125625	2.37285	Protein TonB	tonB PP_5308
	0.126003	-1.40779	Uncharacterized protein	PP_1230
	0.126166	-1.42403	Putative Oxidoreductase, FAD-binding	PP_5154
	0.126556	-2.8071	Gamma-aminobutyrate permease	gabP-I PP_0284
	0.126588	-1.32294	Cytokinetic ring ABC transporter-like subunit-ATP-binding subunit	ftsE PP_5110
	0.126911	1.32994	Uncharacterized protein	PP_3977
	0.126961	-1.13753	Polyribonucleotide nucleotidyltransferase (EC 2.7.7.8) (Polynucleotide phosphorylase) (PNPase)	pnp PP_4708
	0.127061	-1.70869	TrpH family protein	PP_4500
	0.127328	-1.32301	Uncharacterized protein	PP_1794
	0.127581	1.41306	Putative Glycosyl transferase	PP_3135
	0.128178	1.46167	Putative 4-hydroxybutyrate dehydrogenase (EC 1.1.1.61)	gbd PP_2650
	0.128194	-1.46965	Flagellar hook-associated protein FlgL	flgL PP_4380
	0.128298	1.83523	Inorganic pyrophosphatase (EC 3.6.1.1) (Pyrophosphate phospho-hydrolase) (PPase)	ppa PP_0538
	0.128569	1.27175	UPF0176 protein PP_1758	PP_1758
	0.128881	-1.15754	Histidinol-phosphate aminotransferase (EC 2.6.1.9) (Imidazole acetol-phosphate transaminase)	hisC PP_0967
	0.129107	1.91332	Glycosyl transferase	wbpZ PP_1802
	0.129328	1.21112	Conserved inner membrane protein	yedI PP_4294
	0.129348	3.07628	Uncharacterized protein	PP_3995
	0.129498	-1.17333	Uncharacterized protein	PP_0287
	0.129627	-1.25653	Methylmalonate-semialdehyde dehydrogenase (EC 1.2.1.27)	mmsA-II PP_4667
	0.12964	-1.36571	Uncharacterized protein	PP_4476
	0.129847	-1.41579	Oxidoreductase, Pdr/VanB family	PP_1957
	0.130005	1.55418	Methionine biosynthesis protein MetW	metW PP_5098
	0.130212	1.34629	Probable efflux pump periplasmic linker TtgA	ttgA PP_1386
	0.130322	-1.33657	Uncharacterized protein	PP_3988
	0.130334	-1.61888	Uncharacterized protein	PP_1454
	0.13065	1.2068	Uncharacterized protein	PP_3067
	0.130766	1.09911	DNA-directed RNA polymerase subunit alpha (RNAP subunit alpha) (EC 2.7.7.6) (RNA polymerase subunit alpha) (Transcriptase subunit alpha)	rpoA PP_0479
	0.131062	1.28251	Transcriptional regulator, LysR family	PP_5300
	0.13116	-1.37064	Xenobiotic reductase B	xenB PP_0920
	0.131473	1.62294	Uncharacterized protein	PP_2323
	0.132335	-1.77422	NhaP-type Na+/H+ and K+/H+ antiporters	nhaP PP_4974
	0.132508	-1.50541	Putative Outer membrane ferric siderophore receptor	PP_3330
	0.132634	1.87481	Methyl-accepting chemotaxis protein McpS	mcpS PP_4658
	0.132879	-1.31678	1,2-epoxyphenylacetyl-CoA isomerase (EC 5.3.3.18)	paaG PP_3283
	0.132922	1.47867	Putative Agmatinase	PP_4523
	0.133709	-1.21967	Dipeptide ABC transporter, binding subunit (EC 3.6.3.23)	dppF PP_0878
	0.133865	-1.21441	Putative oxidoreductase with FAD/NAD(P)-binding domain (EC 1.-.-.-)	yhiN PP_4953
	0.133881	-1.22869	Putative oxidoreductase (Nitroreductase family) (EC 1.-.-.-)	PP_4588
	0.134235	1.16494	Phosphomethylpyrimidine kinase	thiD PP_4782
	0.134353	1.46017	C4-dicarboxylate transport transcriptional regulatory protein	dctD-III PP_1401
	0.134572	-1.1682	Glucose-6-phosphate isomerase 1 (GPI 1) (EC 5.3.1.9) (Phosphoglucose isomerase 1) (PGI 1) (Phosphohexose isomerase 1) (PHI 1)	pgi1 pgi-1 PP_1808
	0.134577	1.18429	Pyridoxal kinase PdxY (PL kinase) (EC 2.7.1.35)	pdxY PP_5357
	0.135153	-1.11075	3,4-dihydroxy-2-butanone 4-phosphate synthase (DHBP synthase) (EC 4.1.99.12)	ribAB-I ribB PP_0516
	0.135664	1.33773	Glycerophosphoryl diester phosphodiesterase (EC 3.1.4.46)	ugpQ PP_2152
	0.136007	1.75664	Putative Glycosyl transferase	PP_4938
	0.136278	1.72297	3-hydroxybutyrate dehydrogenase (EC 1.1.1.30)	hbdH PP_3073
	0.136321	-1.26282	Uncharacterized protein	yfhM PP_0570
	0.136683	1.35681	UPF0229 protein PP_0396	PP_0396
	0.137135	1.31288	D-alanine--D-alanine ligase A (EC 6.3.2.4) (D-Ala-D-Ala ligase A) (D-alanylalanine synthetase A)	ddlA PP_4346
	0.137501	1.3536	Bacterioferritin (EC 1.16.3.1)	bfr-I PP_0482
	0.137827	4.27389	Putative repressor of copper utilisation proteins	csoR PP_2969
	0.138072	-1.25472	Hydroxypyruvate isomerase (EC 5.3.1.22)	hyi PP_4298
	0.138156	-1.21156	Basic-amino-acid specific porin OprD (EC 3.4.21.-)	oprD PP_1206
	0.138523	2.2571	XRE family transcriptional regulator	PP_2232
	0.139782	1.57817	Uncharacterized protein	PP_4172
	0.139882	-1.34352	Coenzyme PQQ synthesis protein E (Pyrroloquinoline quinone biosynthesis protein E)	pqqE PP_0376
	0.14032	-2.79908	Uncharacterized protein	PP_2646
	0.1405	-2.12433	Putative aminotransferase (EC 2.6.1.-)	PP_4421
	0.14082	1.23048	Outer-membrane lipoprotein carrier protein	lolA PP_4003
	0.140918	-1.36363	DedA family protein	PP_5218
	0.141099	2.03932	Putative Xanthine dehydrogenase accessory factor	PP_4231
	0.141135	1.98517	Putative cytochrome c-type protein	PP_3332
	0.141185	1.59455	Transcriptional regulator, IclR family	PP_2601
	0.141945	-1.19743	DOPA decarboxylase (EC 4.1.1.28)	PP_2552
	0.142615	1.25911	tRNA dimethylallyltransferase (EC 2.5.1.75) (Dimethylallyl diphosphate:tRNA dimethylallyltransferase) (DMAPP:tRNA dimethylallyltransferase) (DMATase) (Isopentenyl-diphosphate:tRNA isopentenyltransferase) (IPP transferase) (IPPT) (IPTase)	miaA PP_4895
	0.143429	1.75394	Putative lipoprotein	PP_0116
	0.143557	3.74683	Peptidyl-tRNA hydrolase, ribosome rescue factor (EC 3.1.1.29)	arfB PP_2946
	0.143633	-1.20996	Nitrogen regulation protein NR(I)	PP_4696
	0.143999	1.30615	Drug resistance transporter, EmrB/QacA family	PP_1388
	0.144172	1.32483	CBS domain protein	PP_1459
	0.144307	-1.97864	Stress response kinase A (EC 2.7.11.1) (Serine/threonine-protein kinase SrkA)	srkA rdoA PP_0359
	0.144715	-1.30201	Putative phosphonate dehydrogenase (EC 1.20.1.1)	ptxD PP_3376
	0.145066	1.54419	Transcriptional regulator, LysR family	PP_3811
	0.145576	2.63955	Uncharacterized protein	PP_0153
	0.145651	-1.1973	Cell division protein FtsX	ftsX PP_5109
	0.145704	-1.18499	Endonuclease I	endA PP_3375
	0.145829	-1.41754	Glycine-glutamate dipeptide porin (EC 3.4.21.-)	opdP PP_0883
	0.14603	1.66462	Uncharacterized protein	PP_4289
	0.146076	1.47608	DnaJ-like protein DjlA	djlA PP_0407
	0.146076	1.42329	RlpA-like lipoprotein	rlpA PP_4804
	0.146801	3.41732	High frequency lysogenization protein HflD homolog	hflD PP_4015
	0.14689	1.30637	DNA recombination limiting inversions protein	rmuC PP_1694
	0.147151	3.10159	Cbb3-type cytochrome c oxidase subunit	ccoP-II PP_4258
	0.147281	1.1565	N-succinylglutamate 5-semialdehyde dehydrogenase (EC 1.2.1.71) (Succinylglutamic semialdehyde dehydrogenase) (SGSD)	astD PP_4478
	0.147411	1.22116	30S ribosomal protein S16	rpsP PP_1462
	0.147613	1.33681	Putative membrane protein	PP_0707
	0.147639	1.2434	Octaprenyl diphosphate synthase (EC 2.5.1.90)	ispB PP_0687
	0.147681	1.53808	Putative 4-hydroxy-tetrahydrodipicolinate synthase (EC 4.3.3.7)	PP_2036
	0.147827	1.29813	TetR family transcriptional regulator	PP_1968
	0.147874	1.70441	Endopeptidase	tsaB PP_1507
	0.147943	1.33636	2-dehydro-3-deoxyphosphooctonate aldolase 1 (EC 2.5.1.55) (3-deoxy-D-manno-octulosonic acid 8-phosphate synthase 1) (KDO-8-phosphate synthase 1) (KDO 8-P synthase 1) (KDOPS 1) (Phospho-2-dehydro-3-deoxyoctonate aldolase 1)	kdsA1 kdsA-1 PP_1611
	0.148215	-1.17361	Aspartate ammonia-lyase (Aspartase) (EC 4.3.1.1)	aspA PP_5338
	0.148346	-1.31019	Polyamine-transporting ATPase (EC 3.6.3.31)	PP_0411
	0.148402	-1.28733	Putative surface adhesion protein	PP_0168
	0.148876	1.51711	Rhs-related protein	PP_3108
	0.149364	-1.3765	ParA family protein	PP_5070
	0.149781	1.38486	Ureidoglycolate lyase (EC 4.3.2.3) (Ureidoglycolatase)	allA PP_4288
	0.150014	-1.40582	Toluene tolerance protein	PP_4937
	0.150378	-2.79983	Iron-sulfur cluster-binding protein	PP_3543
	0.150413	-1.21132	Inositol monophosphatase / glycerol-2-phosphatase (EC 3.1.3.19) (EC 3.1.3.25)	suhB PP_0838
	0.150432	1.47165	MaoC domain protein	PP_4817
	0.150745	1.91205	Sensor histidine kinase	PP_0769
	0.15085	1.44703	Transcriptional regulator, Cro/CI family	PP_3896
	0.15089	1.17495	Peptide chain release factor 3 (RF-3)	prfC PP_0872
	0.150961	1.12494	RNA polymerase sigma factor RpoD (Sigma-70)	rpoD PP_0387
	0.151014	-1.27513	Glutamine amidotransferase, class I	PP_1842
	0.151181	1.36605	tRNA (cytidine/uridine-2'-O-)-methyltransferase TrmJ (EC 2.1.1.200) (tRNA (cytidine(32)/uridine(32)-2'-O)-methyltransferase) (tRNA Cm32/Um32 methyltransferase)	trmJ PP_0839
	0.151896	1.43734	Probable cysteine desulfurase (EC 2.8.1.7)	csdA PP_1529
	0.151944	1.77796	Uncharacterized protein	PP_3983
	0.152889	1.81823	Nucleotide-binding protein PP_0949	PP_0949
	0.153439	-1.58111	Putative Outer membrane ferric siderophore receptor	PP_3155
	0.153978	1.11025	50S ribosomal protein L5	rplE PP_0466
	0.154081	1.2653	Probable chromosome-partitioning protein ParB	parB PP_0001
	0.154268	1.17608	DNA helicase-related protein	PP_3691
	0.155695	1.23505	Putative glycine-betaine dioxygenase subunit (EC 1.13.-.-)	gbcB PP_0316
	0.156161	1.48097	Putative metal ion transporter	PP_5322
	0.156371	-1.10997	Glycine--tRNA ligase beta subunit (EC 6.1.1.14) (Glycyl-tRNA synthetase beta subunit) (GlyRS)	glyS PP_0060
	0.156613	-1.43015	Flagellar hook-associated protein 2 (HAP2) (Flagellar cap protein)	fliD PP_4376
	0.156738	1.26882	Methionine aminopeptidase (MAP) (MetAP) (EC 3.4.11.18) (Peptidase M)	map PP_1590
	0.157308	1.21828	Replicative DNA helicase (EC 3.6.4.12)	dnaB PP_4873
	0.157888	2.17945	Phosphonates import ATP-binding protein PhnC (EC 3.6.3.28)	phnC PP_0825
	0.158087	1.15218	Carboxynorspermidine/carboxyspermidine decarboxylase (CANS DC/CAS DC) (CANSDC/CASDC) (EC 4.1.1.96)	nspC PP_2929
	0.15849	1.14105	Uncharacterized protein	PP_1627
	0.158766	-1.11741	Transcriptional regulator MexT	mexT PP_2826
	0.158849	1.37938	Uncharacterized protein	PP_2305
	0.160024	1.09082	Putative Exopolysaccharide transport protein	PP_3127
	0.160073	-1.49411	Uncharacterized protein	PP_4933
	0.160213	1.91567	Tetraacyldisaccharide 4'-kinase (EC 2.7.1.130) (Lipid A 4'-kinase)	lpxK PP_1900
	0.160915	1.43867	Flagellum-specific ATP synthase (EC 3.6.3.14)	fliI PP_4366
	0.160919	-1.43585	Branched chain amino acid transporter-ATP binding subunit	livG PP_1138
	0.161172	1.34458	Pyruvate carboxylase subunit B (EC 6.4.1.1)	pycB PP_5346
	0.161224	1.65021	Sodium/L-proline transporter	putP PP_4946
	0.161305	1.65655	Endonuclease III (EC 4.2.99.18) (DNA-(apurinic or apyrimidinic site) lyase)	nth PP_1092
	0.161871	1.39879	Methyltransferase type 12	PP_3927
	0.162187	-1.15189	Transketolase (EC 2.2.1.1)	tktA PP_4965
	0.162282	-1.11642	2,3,4,5-tetrahydropyridine-2,6-dicarboxylate N-succinyltransferase (EC 2.3.1.117) (Tetrahydrodipicolinate N-succinyltransferase) (THDP succinyltransferase) (THP succinyltransferase) (Tetrahydropicolinate succinylase)	dapD PP_1530
	0.162378	-1.16902	Dihydroorotase (DHOase) (EC 3.5.2.3)	pyrC PP_1086
	0.162388	-1.92652	Uncharacterized protein	PP_1752
	0.162465	1.42537	Na(+)/H(+) antiporter NhaA 2 (Sodium/proton antiporter NhaA 2)	nhaA2 PP_3958
	0.163329	-1.26511	Peptide methionine sulfoxide reductase MsrA (Protein-methionine-S-oxide reductase) (EC 1.8.4.11) (Peptide-methionine (S)-S-oxide reductase) (Peptide Met(O) reductase)	msrA PP_0336
	0.164494	1.40252	Translation initiation factor IF-1	infA PP_4007
	0.16457	-1.19629	Homoserine O-acetyltransferase (EC 2.3.1.31) (Homoserine O-trans-acetylase) (HTA) (Homoserine transacetylase)	metX PP_5097
	0.16468	-1.12807	30S ribosomal protein S17	rpsQ PP_0463
	0.164988	-2.00589	C4-dicarboxylate transport protein	dctA PP_1188
	0.165065	-1.25347	Amino acid ABC transporter, periplasmic amino acid-binding protein	PP_5024
	0.16545	1.24639	Formaldehyde dehydrogenase (EC 1.2.1.46)	fdhA PP_0328
	0.165954	3.25695	Putative oxidoreductase (EC 1.7.-.-)	PP_0256
	0.166314	2.40236	Malonyl CoA-acyl carrier protein transacylase (EC 2.3.1.39)	fabD PP_1913
	0.166691	2.73451	Putative 2-amino-4-hydroxy-6-hydroxymethyldihydropteridine pyrophosphokinase	PP_0393
	0.16724	-3.03834	Uncharacterized protein	PP_3445
	0.167742	1.2224	Exodeoxyribonuclease 7 large subunit (EC 3.1.11.6) (Exodeoxyribonuclease VII large subunit) (Exonuclease VII large subunit)	xseA PP_1027
	0.168057	1.4663	tRNA threonylcarbamoyladenosine dehydratase (T(6)A37 dehydratase)	tcdA PP_1527
	0.168121	-1.28816	Threonine synthase (EC 4.2.3.1)	thrC PP_1471
	0.168406	-1.28919	Putative Acyl-CoA dehydrogenase	PP_3638
	0.168719	1.29101	Probable M18 family aminopeptidase 2 (EC 3.4.11.-)	apeB PP_1730
	0.168793	-1.51131	60 kDa chaperonin (GroEL protein) (Protein Cpn60)	groL groEL PP_1361
	0.170125	2.16584	Putative cell division protein	PP_5090
	0.170169	-1.29967	GGDEF domain protein	PP_5263
	0.170368	1.29289	30S ribosomal protein S9	rpsI PP_1316
	0.17087	-1.26861	Diaminopimelate decarboxylase (DAP decarboxylase) (DAPDC) (EC 4.1.1.20)	lysA-II lysA PP_5227
	0.171092	1.21972	Uncharacterized protein	PP_1980
	0.171257	1.58662	Putative DNA topology modulation kinase FlaR	PP_2995
	0.171452	1.85271	Outer membrane ferrichrome-iron receptor	PP_0350
	0.171582	1.20638	Carbamate kinase	arcC PP_0999
	0.171741	-1.25248	Thiol:disulfide interchange protein	dsbA PP_0127
	0.171751	1.7936	Iron-binding protein IscA	iscA PP_0844
	0.171879	1.12657	Putative signal transduction protein	PP_5311
	0.173432	1.73952	Iron-sulfur cluster assembly scaffold protein IscU	iscU PP_0843
	0.17381	1.8721	CpxR-Pasp DNA-binding transcriptional two-component system regulator	cpxR PP_3372
	0.174981	1.57634	Putative Glycine betaine/carnitine/choline ABC transporter, periplasmic binding protein	PP_0870
	0.175115	1.09761	Quinone oxidoreductase (EC 1.6.5.5)	qor-I PP_0072
	0.17513	1.33317	RecBCD enzyme subunit RecB (EC 3.1.11.5) (Exonuclease V subunit RecB) (ExoV subunit RecB) (Helicase/nuclease RecBCD subunit RecB)	recB PP_4673
	0.175191	1.36492	Cell shape-determining protein MreC	mreC PP_0934
	0.175662	1.37796	Putative uracil permease	uraA PP_0745
	0.176491	-1.25367	Ornithine cyclodeaminase/mu-crystallin family protein	PP_3190
	0.177545	2.5297	Uncharacterized protein	PP_5391
	0.177727	1.23264	RecBCD enzyme subunit RecD (EC 3.1.11.5) (Exonuclease V subunit RecD) (ExoV subunit RecD) (Helicase/nuclease RecBCD subunit RecD)	recD PP_4672
	0.177744	1.20296	Putative dipeptidase	PP_0308
	0.177841	1.26807	Sigma-54 dependent transcriptional regulator/sensory box protein	PP_0997
	0.179601	1.48512	Biotin synthase (EC 2.8.1.6)	bioB PP_0362 PP0362
	0.180258	-1.15052	Signal recognition particle protein (Fifty-four homolog)	ffh PP_1461
	0.180341	3.45771	Cys-tRNA(Pro)/Cys-tRNA(Cys) deacylase (EC 4.2.-.-)	ybaK PP_1077
	0.180554	-1.29892	Uncharacterized protein	PP_4115
	0.180785	-1.36239	Uncharacterized protein	PP_4556
	0.182258	-1.61604	Putative Transmembrane sensor	PP_1007
	0.184126	2.18609	Putative Lipoprotein	PP_0139
	0.184202	1.43694	Putative Oxidase	PP_1832
	0.184304	1.59708	Heme oxygenase	hemO PP_1005
	0.1844	-1.36605	AMP-binding domain protein	PP_3553
	0.185144	1.42385	Uncharacterized protein	PP_3834
	0.185236	-1.37072	Oxepin-CoA hydrolase/3-oxo-5,6-dehydrosuberyl-CoA semialdehyde dehydrogenase (EC 1.2.1.91) (EC 3.3.2.12)	paaZ PP_3270
	0.185255	1.53201	4-amino-4-deoxychorismate lyase (EC 4.1.3.38)	pabC PP_1917
	0.185417	1.09037	4-hydroxy-3-methylbut-2-enyl diphosphate reductase (EC 1.17.7.4)	ispH PP_0606
	0.18542	1.56516	DNA polymerase III subunit epsilon (EC 2.7.7.7)	dnaQ PP_4141
	0.185688	2.03253	Uncharacterized protein	PP_1135
	0.186141	-1.12307	Adenylosuccinate lyase (ASL) (EC 4.3.2.2) (Adenylosuccinase)	purB PP_4016
	0.186305	1.46713	Electron transfer flavoprotein, alpha subunit	PP_0312
	0.187194	1.28893	Uncharacterized protein	PP_4177
	0.187718	-1.33263	Response regulator	PP_0563
	0.188079	1.31056	Uncharacterized protein	PP_4586
	0.188087	-1.27478	Nuclease SbcCD subunit D	sbcD PP_2025
	0.188176	1.5673	Uncharacterized protein YhjG	yhjG PP_4857
	0.188176	1.94683	Transposase	PP_3114 PP_3985
	0.188495	-1.36813	Sensor histidine kinase	PP_4505
	0.188802	1.22352	Transaldolase (EC 2.2.1.2)	tal PP_2168
	0.189264	-1.43418	Putative ABC transporter-ATP binding subunit	ybbA PP_2317
	0.190865	-1.33951	Uncharacterized protein	PP_0801
	0.191072	-1.16406	Acetylornithine aminotransferase (ACOAT) (EC 2.6.1.11)	argD PP_4481
	0.191954	1.23439	Carboxylesterase 2 (EC 3.1.1.1)	estB PP_1296
	0.1925	1.29363	Riboflavin synthase (EC 2.5.1.9)	ribC PP_2916
	0.19281	-1.22219	GSH-dependent disulfide bond oxidoreductase (EC 2.5.1.18)	yghU PP_2933
	0.192824	1.34325	N-acetylmuramoyl-L-alanine amidase (EC 3.5.1.28)	amiC PP_4897
	0.19292	1.14986	HlyD family secretion protein	PP_5175
	0.192952	-1.21005	Phosphoenolpyruvate-dependent regulator (With NPR and NTR proteins) (EC 2.7.3.9)	ptsP PP_5145
	0.193072	1.67985	Transcriptional regulator, LysR family	PP_2046
	0.193092	1.18035	ATP phosphoribosyltransferase (ATP-PRT) (ATP-PRTase) (EC 2.4.2.17)	hisG PP_0965
	0.193162	1.76796	Acyl carrier protein (ACP)	acpP PP_1915
	0.193162	1.91228	Putative Sulfatase domain protein	PP_2852
	0.193681	-1.15117	Lysine / arginine / ornithine ABC transporter-periplasmic binding protein (EC 3.6.3.21)	argT PP_4486
	0.194165	1.27205	Lactoylglutathione lyase (EC 4.4.1.5) (Glyoxalase I)	gloA PP_3766
	0.194204	1.47376	Integral membrane sensor signal transduction histidine kinase	colS PP_0902
	0.195351	1.41812	Putative Phage recombinase	PP_3026
	0.196239	1.46481	C4-type zinc finger protein, DksA/TraR family	PP_2220
	0.196675	1.34689	Putative Xaa-Pro aminopeptidase	PP_4432
	0.19704	1.82702	Acetoacetyl CoA-transferase (Subunit B) (EC 2.8.3.-)	atoB PP_3123
	0.197044	1.26803	Cell division protein FtsA	ftsA PP_1341
	0.197255	-1.27353	Argininosuccinate lyase (ASAL) (EC 4.3.2.1) (Arginosuccinase)	argH PP_0184
	0.19894	1.54846	RNA polymerase sigma factor RpoS (Sigma S) (Sigma-38)	rpoS PP_1623
	0.199364	1.39457	Iron ABC transporter, permease protein	PP_4882
	0.199729	1.36541	Alpha-1,4-glucan:maltose-1-phosphate maltosyltransferase (GMPMT) (EC 2.4.99.16) ((1->4)-alpha-D-glucan:maltose-1-phosphate alpha-D-maltosyltransferase)	glgE PP_4060
	0.200306	-1.24952	Chaperone protein DnaJ	dnaJ PP_4726
	0.20039	1.62532	Putative Siderophore biosynthesis protein	PP_1183
	0.200674	2.12045	Transcriptional regulator MvaT, P16 subunit	PP_1366
	0.201326	1.65765	Sensory box histidine kinase/response regulator	PP_1350
	0.201448	1.50747	Aromatic amino acid transport protein	aroP-I PP_0927
	0.201661	-1.13075	Biosynthetic arginine decarboxylase (ADC) (EC 4.1.1.19)	speA PP_0567
	0.202484	1.2241	Uncharacterized protein	PP_3024
	0.203486	1.45964	ATP-dependent Clp protease adapter protein ClpS	clpS PP_4009
	0.203947	1.13869	Precorrin-3B C17-methyltransferase	cobJ PP_4826
	0.20513	1.14091	Putative mannosyltransferase	PP_1780
	0.206612	1.52305	Putative tRNA-(Ms(2)io(6)a)-hydroxylase	PP_2188
	0.206938	-1.22584	Fatty acid oxidation complex subunit alpha [Includes: Enoyl-CoA hydratase/Delta(3)-cis-Delta(2)-trans-enoyl-CoA isomerase/3-hydroxybutyryl-CoA epimerase (EC 4.2.1.17) (EC 5.1.2.3) (EC 5.3.3.8);3-hydroxyacyl-CoA dehydrogenase (EC 1.1.1.35)]	fadB PP_2136
	0.207341	1.5147	Methyl-accepting chemotaxis protein McpG	mcpG pctA PP_1371
	0.207627	-1.18992	Nicotinate phosphoribosyltransferase (NAPRTase) (EC 6.3.4.21)	pncB PP_4868
	0.20786	1.25016	Transcriptional regulator, LysR family	PP_2444
	0.207967	-1.23445	Uncharacterized protein	PP_2370
	0.208036	-1.2173	Uncharacterized protein	PP_0741
	0.208338	-1.16338	Beta-ketothiolase BktB (EC 2.3.1.16) (EC 2.3.1.9)	bktB PP_3754
	0.208615	-1.18814	Uncharacterized protein	PP_1207
	0.20866	1.15752	Methylglyoxal reductase (EC 1.1.1.-)	yeaE PP_3120
	0.208676	-1.35116	Diaminopimelate epimerase (DAP epimerase) (EC 5.1.1.7) (PLP-independent amino acid racemase)	dapF PP_5228
	0.209051	-1.31699	Glycosyl transferase, group 1 family protein	PP_3139
	0.209098	-1.19354	Skp-like protein	PP_1600
	0.209203	1.68877	Uncharacterized protein	PP_2294
	0.209487	-1.10266	Phosphomannomutase/phosphoglucomutase (PMM / PGM) (EC 5.4.2.2) (EC 5.4.2.8)	algC PP_5288
	0.210696	1.25774	Putative Oxidoreductase	PP_4548
	0.211168	1.21229	ATP-dependent RNA helicase, specific for 23S rRNA (EC 3.6.4.13)	dbpA PP_4952
	0.211756	1.26255	Pyridoxal-phosphate dependent enzyme family protein	PP_1113
	0.212128	-1.60315	Copper resistance protein A	copA-II PP_5380
	0.212316	1.3478	Putative hydrolase	ycaC-I PP_0711
	0.212509	1.25835	DNA-binding response regulator, LuxR family	PP_0574
	0.212516	-1.16259	Azurin	PP_4870
	0.213359	1.56967	Uncharacterized protein	PP_2292
	0.213607	1.44243	Universal stress protein family	PP_2745
	0.21363	-1.09779	Smp-30/Cgr1 family protein	PP_3180
	0.213648	1.27326	Polysaccharide biosynthesis protein	wbpM PP_1805
	0.214191	1.53715	NAD+-dependent succinate semialdehyde dehydrogenase (EC 1.2.1.24)	sad-II PP_3151
	0.214435	-1.75231	Superoxide dismutase [Fe] (EC 1.15.1.1)	sodB PP_0915
	0.214682	1.19018	Cobyric acid synthase	cobQ PP_1677
	0.214751	1.21547	Bacterioferritin (EC 1.16.3.1)	bfr-II PP_1082
	0.214916	1.12665	Oxaloacetate decarboxylase (EC 4.1.1.3)	PP_1389
	0.21518	1.20479	Gamma-glutamyl phosphate reductase (GPR) (EC 1.2.1.41) (Glutamate-5-semialdehyde dehydrogenase) (Glutamyl-gamma-semialdehyde dehydrogenase) (GSA dehydrogenase)	proA PP_4811
	0.215621	1.25823	Protein-export membrane protein SecF	secF PP_0836
	0.21563	-1.38326	ADP-ribose/sugar pyrophosphatase (EC 3.6.1.13) (EC 3.6.1.21)	nudF PP_4919
	0.215717	1.17386	Uracil-DNA glycosylase (UDG) (EC 3.2.2.27)	ung PP_1413
	0.215823	-1.28275	Transcriptional regulator, GntR family	PP_3544
	0.21592	1.12977	Probable malate:quinone oxidoreductase 2 (EC 1.1.5.4) (MQO 2) (Malate dehydrogenase [quinone] 2)	mqo2 mqo-2 PP_1251
	0.216809	-1.21139	Uncharacterized protein	PP_3774
	0.216865	1.26861	3-hydroxyacyl-CoA dehydrogenase type-2 (EC 1.1.1.178) (EC 1.1.1.35)	fadBA PP_2214
	0.217568	1.68224	Uncharacterized protein	PP_3367
	0.217741	1.45911	Phospholipid ABC transporter binding protein	mlaD PP_0960
	0.218199	1.28934	Glutathione reductase (NADPH) (EC 1.8.1.7)	gor PP_3819
	0.218254	-1.87195	Uncharacterized protein	PP_3107
	0.218633	-1.31615	Deoxyguanosinetriphosphate triphosphohydrolase-like protein	dgt PP_2102
	0.218869	-1.21327	Electron transfer flavoprotein-ubiquinone oxidoreductase (EC 1.5.5.1)	PP_4203
	0.219898	1.32951	Quinolinate synthase A (EC 2.5.1.72)	nadA PP_1231
	0.220262	-1.10502	Putative ATP/GTP-binding protein of the AAA+ family	PP_1876
	0.220723	-1.27355	Major facilitator family transporter	PP_5330
	0.221517	-1.11091	Aspartyl/glutamyl-tRNA(Asn/Gln) amidotransferase subunit B (Asp/Glu-ADT subunit B) (EC 6.3.5.-)	gatB PP_0930
	0.221555	1.37127	Regulator of DnaA that prevents premature reinitiation of DNA replication	hda PP_1668
	0.222042	-1.27451	GGDEF family protein	PP_2413
	0.222549	-1.21194	Putative esterase	PP_4916
	0.222567	2.97114	von Willebrand factor type A domain protein	PP_2029
	0.222847	-1.58139	Isoquinoline 1-oxidoreductase subunit alpha (EC 1.3.99.16)	iorA-I PP_2477
	0.223211	-2.9055	Putative outer membrane heme receptor	PP_1006
	0.223231	1.60812	DNA polymerase III subunit delta (EC 2.7.7.7)	holB PP_1966
	0.223428	-2.48736	Efflux membrane fusion protein, RND family	PP_5174
	0.224159	-1.23837	Uncharacterized protein	PP_4017
	0.22461	2.262	Uncharacterized protein	PP_0894
	0.225377	3.51712	Glutathione peroxidase	gpx PP_1874
	0.225385	1.59732	Uncharacterized protein	PP_2562
	0.227096	1.19914	Uncharacterized protein	PP_1631
	0.227241	1.8532	Sensory box histidine kinase FleS	fleS PP_4372
	0.22792	1.69196	Transcriptional regulator, LysR family	PP_3227
	0.22812	1.11048	Lipopolysaccharide export system protein LptA	lptA PP_0954
	0.228658	1.81114	Cell division topological specificity factor	minE PP_1732
	0.229212	-1.22768	AhpC/TSA family protein	PP_2700
	0.229573	-1.42433	Choline transporter	betT-I PP_5061
	0.229598	-1.26608	Ubiquinol oxidase subunit 2	cyoA PP_0812
	0.229928	1.27727	6-carboxy-5,6,7,8-tetrahydropterin synthase (EC 4.-.-.-)	queD PP_2341
	0.230026	1.63244	Regulator of murein cross-linking	ygaU PP_0258
	0.230035	2.45562	Segregation and condensation protein B	PP_4497
	0.230064	-1.19385	Probable malate:quinone oxidoreductase 1 (EC 1.1.5.4) (MQO 1) (Malate dehydrogenase [quinone] 1)	mqo1 mqo-1 PP_0751
	0.23045	-1.29016	Uncharacterized protein	PP_4978
	0.23049	1.27524	Precorrin-2 C(20)-methyltransferase (EC 2.1.1.130)	cobI PP_4827
	0.23049	-1.31649	Endoribonuclease G (RNAse G) (EC 3.1.26.-)	rng PP_0937
	0.23143	1.1551	23S rRNA m1G745 methyltransferase (EC 2.1.1.187)	rlmAA PP_1524
	0.231677	1.27884	Arginine/ornithine transport ATP-binding protein AotP	aotP PP_0283
	0.231909	1.12651	UDP-3-O-acyl-N-acetylglucosamine deacetylase (UDP-3-O-acyl-GlcNAc deacetylase) (EC 3.5.1.108) (UDP-3-O-[R-3-hydroxymyristoyl]-N-acetylglucosamine deacetylase)	lpxC PP_1343
	0.232108	1.39429	Putative Outer membrane lipoprotein Blc	PP_4032
	0.232513	2.24442	Transcription regulatory protein (Pca regulon)	pcaR PP_1375
	0.233308	1.24152	Subunit of adenosylcobinamide-phosphate synthase beta component (EC 4.1.1.81) (EC 6.3.1.10)	cobC PP_1676
	0.23366	1.13856	Poly(3-hydroxyalkanoate) polymerase 2 (EC 2.3.1.-)	phaC-II PP_5005
	0.233668	-1.21588	Uncharacterized protein	PP_5332
	0.233894	1.63551	Two-component system sensory histidine kinase (EC 2.7.3.-)	phoR PP_5321
	0.23406	1.16709	ADP-heptose:LPS heptosyltransferase I (EC 2.4.-.-)	waaC PP_0342
	0.234173	1.27108	Outer membrane protein OprG	oprG PP_0504
	0.235128	-1.82571	DNA-binding response regulator UhpA	uhpA PP_0410
	0.235781	3.23188	Uncharacterized protein	PP_2532
	0.237193	-2.03431	Uncharacterized protein	PP_0919
	0.237437	1.33761	Transcriptional regulator, GntR family	PP_3649
	0.237449	2.24113	Putative Heme oxygenase	PP_2582
	0.237567	1.41323	Putative membrane fusion efflux protein	PP_1152
	0.237586	-1.21076	Exopolyphosphatase (EC 3.6.1.11)	ppx PP_5216
	0.237636	-1.36113	ADP-sugar pyrophosphorylase (EC 3.6.1.21)	nudE PP_0260
	0.23853	1.27986	Medium chain aldehyde dehydrogenase (EC 1.2.1.19) (EC 1.2.1.54)	patD PP_1481
	0.238624	1.21529	Transcriptional regulator, LysR family	PP_2041
	0.238777	1.46906	Sensor histidine kinase	PP_2127
	0.239736	1.60538	Trehalose synthase A (EC 5.4.99.16)	treSA PP_2918
	0.24033	-1.35806	Putative phosphoserine phosphatase (EC 3.1.3.-)	PP_1721
	0.240479	1.25043	Type I restriction-modification system, S subunit	hsdS PP_4742
	0.241455	1.26156	Two-component system DNA-binding response transcriptional dual regulator	ompR PP_0246
	0.241784	2.3544	Peptidyl-prolyl cis-trans isomerase C (Rotamase C) (EC 5.2.1.8)	ppiC-II PP_3079
	0.242567	-1.28071	Putative maturation enzyme	yciO PP_4499
	0.243059	1.45781	Uncharacterized protein	PP_2099
	0.244158	1.39617	N utilization substance protein B homolog (Protein NusB)	nusB PP_0518
	0.245609	1.27914	Porin	oprB-III PP_3570
	0.246246	1.34803	Choline / betaine / carnitine ABC transporter-substrate binding protein (EC 3.6.3.32)	cbcX PP_0296
	0.246491	-1.29706	Probable HTH-type transcriptional regulator TtgR (Efflux pump ttgABC operon regulator)	ttgR PP_1387
	0.246747	1.72223	Hmg transcriptional repressor	hmgR PP_4622
	0.247043	1.21855	Outer membrane protein assembly factor BamD	bamD PP_0622
	0.247318	1.4908	Polyphosphate kinase 2 (EC 2.7.4.1)	ppkB PP_0712
	0.247675	1.26561	Sulfur compound ABC transporter-ATP-binding subunit	sctC PP_0225
	0.248258	1.28539	Methyl-accepting chemotaxis transducer	PP_0317
	0.248337	1.16508	Iron-sulfur cluster-binding protein	PP_4259
	0.249221	1.11431	Ornithine decarboxylase (EC 4.1.1.17)	speC PP_0864
	0.249261	1.36511	Putative Glycosyl transferase	PP_4943
	0.249989	2.97139	Phospholipid ABC transporter	mlaE PP_0959
	0.250085	-1.38935	Substrate or modulator of FtsH-mediated proteolysis	yccA PP_3990
	0.250848	1.34153	Uncharacterized protein	PP_3629
	0.250977	1.17821	Homoserine kinase (HK) (HSK) (EC 2.7.1.39)	thrB PP_0121
	0.251367	2.28018	ClpXP protease specificity-enhancing factor	sspB PP_1321
	0.251426	-1.24199	Flagellar hook-associated protein FlgK	flgK PP_4381
	0.252007	1.31773	Release factor glutamine methyltransferase (RF MTase) (EC 2.1.1.297) (N5-glutamine methyltransferase PrmC) (Protein-(glutamine-N5) MTase PrmC) (Protein-glutamine N-methyltransferase PrmC)	prmC PP_0734
	0.252413	1.18693	dTDP-4-rhamnose reductase-related protein	PP_0500
	0.252612	1.24517	Transcriptional regulator, GntR family	PP_4429
	0.253917	-1.29063	Carbonic anhydrase (EC 4.2.1.1) (Carbonate dehydratase)	cynT PP_0100
	0.254965	1.18707	Phosphoribosyl-AMP cyclohydrolase (PRA-CH) (EC 3.5.4.19)	hisI PP_5014
	0.255027	1.39862	Arginine/ornithine antiporter	arcD-I PP_1002
	0.255028	-1.12551	Amidophosphoribosyltransferase (ATase) (EC 2.4.2.14) (Glutamine phosphoribosylpyrophosphate amidotransferase) (GPATase)	purF PP_2000
	0.256297	1.28923	S4 domain protein	PP_1191
	0.25638	1.13973	Putative dimethylglycine dehydrogenase subunit (EC 1.5.8.-)	dgcA PP_0310
	0.257358	1.84451	Uncharacterized protein	PP_0512
	0.257428	-1.8722	Leucine dehydrogenase (EC 1.4.1.9)	ldh PP_4617
	0.257437	1.44397	Thiamine-monophosphate kinase (TMP kinase) (Thiamine-phosphate kinase) (EC 2.7.4.16)	thiL PP_0519
	0.258463	-1.16408	ATP-dependent zinc metalloprotease FtsH (EC 3.4.24.-)	ftsH PP_4718
	0.258557	-1.308	2-methylisocitrate lyase (2-MIC) (MICL) (EC 4.1.3.30) ((2R,3S)-2-methylisocitrate lyase)	prpB mmgF PP_2334
	0.258788	1.17427	Membrane protein insertase YidC (Foldase YidC) (Membrane integrase YidC) (Membrane protein YidC)	yidC PP_0006
	0.259036	1.20884	Protein SprT	sprT PP_1639
	0.259159	1.28234	Chemotaxis protein methyltransferase Cher2 (EC 2.1.1.80)	cheR2 PP_4392
	0.259483	-6.27397	Glutamate-putrescine ligase (EC 6.3.1.11)	puuA-II PP_5299
	0.259568	1.71177	GAF domain/GGDEF domain protein	PP_2505
	0.260062	-1.24295	Putative Sulfonate ABC transporter, periplasmic sulfonate-binding protein	PP_3636
	0.260182	1.38001	Probable malate:quinone oxidoreductase 3 (EC 1.1.5.4) (MQO 3) (Malate dehydrogenase [quinone] 3)	mqo3 mqo-3 PP_2925
	0.260496	-1.15211	Beta-ketodecanoyl-(Acyl-carrier-protein) synthase (EC 2.3.1.207)	PP_4545
	0.260527	1.35956	Major cold shock protein	cspA-I PP_1522
	0.261367	-2.74449	Transcriptional regulator, GntR family	PP_4345
	0.261395	-1.49811	OmpA family protein	PP_4669
	0.26149	-1.36919	Putative Sensory box protein	PP_2739
	0.261702	1.39914	50S ribosomal protein L23	rplW PP_0456
	0.262411	1.24144	Uncharacterized protein	PP_4114
	0.262672	-1.23323	Mannose/glucose ABC transporter-ATP binding subunit (EC 3.6.3.17)	gtsD PP_1018
	0.26273	1.22612	C4-dicarboxylate transport transcriptional regulatory protein	dctD-I PP_0263
	0.262773	1.84682	Two-component system DNA-binding transcriptional dual response regulator PhoB	phoB PP_5320
	0.262947	1.24964	Sugar fermentation stimulation protein homolog	sfsA PP_4691
	0.263178	1.13247	Glutamate--tRNA ligase (EC 6.1.1.17) (Glutamyl-tRNA synthetase) (GluRS)	gltX PP_1977
	0.263201	1.493	Two-component system DNA-binding response activator KdpE	kdpE PP_4157
	0.263482	2.28398	Transcriptional regulator, LysR family	PP_1028
	0.263566	1.52779	Uncharacterized protein	PP_5389
	0.263614	3.13937	Putative hydroxypyruvate reductase (EC 1.1.1.81)	ttuD PP_4300
	0.26366	-2.19072	Hydrolase, haloacid dehalogenase-like family	PP_5147
	0.263824	-1.14319	Phosphogluconate dehydratase (EC 4.2.1.12)	edd PP_1010
	0.264141	-1.06862	3-hydroxybutyryl-CoA dehydrogenase (EC 1.1.1.157)	hbd PP_3755
	0.264249	1.17755	Histidine-specific outer membrane porin D (EC 3.4.21.-)	opdC PP_0799
	0.26431	-1.12842	Metallo-beta-lactamase family protein	PP_3291
	0.264562	1.46766	Histidine kinase (EC 2.7.13.3)	gacS PP_1650
	0.265174	-1.31648	Glucose-6-phosphate 1-dehydrogenase (G6PD) (EC 1.1.1.49)	zwfB zwf PP_4042
	0.265699	-1.52837	Phosphomethylpyrimidine synthase (EC 4.1.99.17) (Hydroxymethylpyrimidine phosphate synthase) (HMP-P synthase) (HMP-phosphate synthase) (HMPP synthase) (Thiamine biosynthesis protein ThiC)	thiC PP_4922
	0.265753	-1.59845	Uncharacterized protein	PP_2352
	0.265862	1.30905	Probable transcriptional regulatory protein PP_1214	PP_1214
	0.266183	1.57277	Response regulator	PP_2165
	0.266847	1.48131	Putative fatty acid methyltransferase (EC 2.1.1.-)	PP_5365
	0.266865	1.16868	Cold-shock protein	PP_1209
	0.267909	-1.17519	3-isopropylmalate dehydrogenase (EC 1.1.1.85) (3-IPM-DH) (Beta-IPM dehydrogenase) (IMDH)	leuB PP_1988
	0.268489	1.20497	UvrABC system protein C (Protein UvrC) (Excinuclease ABC subunit C)	uvrC PP_4098
	0.26929	2.06681	Putative BolA family protein	ttg2F PP_0963
	0.269311	-1.36186	Uricase/urate oxidase (EC 1.7.3.3)	puuD PP_3099
	0.269455	1.25722	Aerobic cobaltochelatase subunit CobN (EC 6.6.1.2)	cobN PP_3507
	0.269553	1.4385	Sec translocation complex subunit YajC	yajC PP_0834
	0.26966	1.25001	Putative enzyme (EC 1.-.-.-)	PP_2002
	0.270194	-2.00354	Transcriptional regulator, LysR family	PP_5249
	0.270935	-1.85235	Zinc import ATP-binding protein ZnuC (EC 3.6.3.-)	znuC PP_0118
	0.271638	-1.24451	Two-componenent system BarA/UvrY-regulatory subunit	uvrY PP_4099
	0.271687	1.14105	Arginine--tRNA ligase (EC 6.1.1.19) (Arginyl-tRNA synthetase) (ArgRS)	argS PP_5089
	0.27192	1.19332	Uncharacterized protein	PP_5395
	0.272887	1.17218	Ribose-phosphate pyrophosphokinase (RPPK) (EC 2.7.6.1) (5-phospho-D-ribosyl alpha-1-diphosphate) (Phosphoribosyl diphosphate synthase) (Phosphoribosyl pyrophosphate synthase) (P-Rib-PP synthase) (PRPP synthase) (PRPPase)	prs prsA PP_0722
	0.272926	1.2112	DNA mismatch repair protein MutS	mutS PP_1626
	0.273053	1.14803	Transcription termination/antitermination protein NusG	nusG PP_0442
	0.273245	1.23964	Putative enzyme involved in modification of phospholipids	PP_1202
	0.27334	-2.12505	D-isomer specific 2-hydroxyacid dehydrogenase family protein	PP_4316
	0.27341	1.29446	4-hydroxythreonine-4-phosphate dehydrogenase (EC 1.1.1.262) (4-(phosphohydroxy)-L-threonine dehydrogenase)	pdxA PP_0402
	0.273838	-1.32287	Uncharacterized protein	PP_0692
	0.273913	-1.17625	Uncharacterized protein	PP_5295
	0.273949	1.35627	Universal stress protein family	PP_3290
	0.274239	-1.10617	Amidase family protein	PP_2932
	0.274336	1.15238	Glutamine transport ATP-binding protein GlnQ (EC 3.6.3.-)	glnQ PP_5022
	0.274461	1.68856	DNA-binding response regulator	PP_2347
	0.27447	1.14225	Uncharacterized protein	PP_4535
	0.274576	1.30183	Putative cointegrate resolution protein T Tn4652	tnpT-II PP_3239
	0.27485	2.58648	Uncharacterized protein	PP_4628
	0.275222	1.43113	Uncharacterized protein	PP_0863
	0.275296	1.22829	RNA polymerase sigma factor FliA (RNA polymerase sigma factor for flagellar operon) (Sigma F) (Sigma-28)	fliA PP_4341
	0.275945	1.444	Cobalt-precorrin-5B C(1)-methyltransferase (EC 2.1.1.195) (Cobalt-precorrin-6A synthase)	cbiD PP_4831
	0.276001	-1.15142	Aspartate carbamoyltransferase (EC 2.1.3.2) (Aspartate transcarbamylase) (ATCase)	pyrB PP_4998
	0.276448	-1.12624	Arginine N-succinyltransferase (EC 2.3.1.109)	astA-I PP_4479
	0.277336	-1.10106	Type I restriction enzyme EcoAI R protein (EC 3.1.21.3)	hsdR PP_4740
	0.277788	-1.41759	Putative ABC transporter-ATP binding subunit	yadG PP_1895
	0.278664	1.10121	Ubiquinone/menaquinone biosynthesis C-methyltransferase UbiE (EC 2.1.1.163) (EC 2.1.1.201) (2-methoxy-6-polyprenyl-1,4-benzoquinol methylase) (Demethylmenaquinone methyltransferase)	ubiE PP_5011
	0.278886	-1.4629	Ribonuclease T (EC 3.1.13.-) (Exoribonuclease T) (RNase T)	rnt PP_1085
	0.279371	-1.31135	D-lactate dehydrogenase (EC 1.1.1.28)	ldhA PP_1649
	0.279417	-1.75789	Uncharacterized protein	PP_5363
	0.280379	1.21981	Putative efflux transporter	PP_0179
	0.280792	1.47179	50S ribosomal protein L29	rpmC PP_0462
	0.280894	1.14127	3-octaprenyl-4-hydroxybenzoate carboxy-lyase (EC 4.1.1.98) (Polyprenyl p-hydroxybenzoate decarboxylase)	ubiD PP_5213
	0.281538	-1.16515	Putative periplasmic serine endoprotease DegP-like (EC 3.4.21.107)	PP_1430
	0.281658	-6.66003	Outer membrane protein OprJ	oprJ PP_2819
	0.281726	-1.26301	Uncharacterized protein	PP_1921
	0.281901	1.16208	Uncharacterized protein	PP_2343
	0.281983	1.13097	GTP cyclohydrolase-2 (EC 3.5.4.25) (GTP cyclohydrolase II)	ribA PP_0522
	0.28202	1.51911	Uncharacterized protein	PP_0426
	0.282039	1.26214	Ribosomal RNA small subunit methyltransferase E (EC 2.1.1.193)	rsmE PP_4985
	0.282176	1.52219	DNA replication inhibitor	cspD PP_4010
	0.282276	1.49078	Transcriptional regulatory protein AlgQ	algQ PP_0191
	0.282289	2.43032	Uncharacterized protein	PP_2203
	0.282581	1.22226	Dephospho-CoA kinase (EC 2.7.1.24) (Dephosphocoenzyme A kinase)	coaE PP_0631
	0.283162	-1.30401	UPF0225 protein PP_1119	PP_1119
	0.283312	1.46637	Heat shock protein, HSP20 family	PP_3234
	0.28383	1.12065	Sarcosine oxidase subunit beta (EC 1.5.3.1)	soxB PP_0323
	0.284566	2.41307	Phosphotransferase system enzyme IIA, regulation of potassium transport	ptsN PP_0950
	0.285315	3.25418	Copper-binding protein, plastocyanin/azurin family	PP_2159
	0.285569	1.48597	Sarcosine oxidase subunit delta (EC 1.5.3.1)	soxD PP_0324
	0.286016	1.48868	Periplasmic protein disulfide isomerase (EC 5.3.4.1)	dsbG PP_4237
	0.286516	-1.17787	Putative methionine/glutamine aminotransferase	PP_0858
	0.287276	-1.12117	Acyl-CoA dehydrogenase family protein	PP_0370
	0.287492	-2.77668	Probable chorismate pyruvate-lyase (CL) (CPL) (EC 4.1.3.40)	ubiC PP_5317
	0.287706	-1.15227	ATPase, AAA family	PP_4573
	0.287947	2.91167	Nucleoid-associated protein PP_4268	PP_4268
	0.288501	1.94648	Uncharacterized protein	PP_0408
	0.288554	1.3093	LexA repressor 1 (EC 3.4.21.88)	lexA1 lexA lexA-1 PP_2143
	0.289261	2.14504	Uncharacterized protein	PP_5010
	0.289296	-1.21163	ATP-dependent serine protease (EC 3.4.21.92)	clpA PP_4008
	0.28954	1.50506	Sensor protein	kdpD PP_4158
	0.289678	-1.19005	Dihydroorotase (DHOase) (EC 3.5.2.3)	pyrC pyrC' PP_4999
	0.289944	1.90964	Proton-pumping NADH:ubiquinone oxidoreductase, respiratory complex I, subunit E (EC 1.6.5.11)	nuoE PP_4122
	0.290082	1.07869	Sensory box protein	PP_0672
	0.290704	1.13907	Uncharacterized protein	PP_0262
	0.291686	-1.25691	Molybdenum::molybdopterin ligase (EC 2.10.1.1)	moeA PP_2123
	0.291799	1.20425	Cysteine--tRNA ligase (EC 6.1.1.16) (Cysteinyl-tRNA synthetase) (CysRS)	cysS PP_2905
	0.29213	-1.4234	Uncharacterized protein	PP_4906
	0.292439	1.36223	Uncharacterized protein	PP_5353
	0.292951	1.11869	Acetyl-coenzyme A carboxylase carboxyl transferase subunit beta (ACCase subunit beta) (Acetyl-CoA carboxylase carboxyltransferase subunit beta) (EC 6.4.1.2)	accD PP_1996
	0.292984	1.41006	DNA repair protein RecO (Recombination protein O)	recO PP_1435
	0.293757	-1.94536	Precorrin-4 C(11)-methyltransferase (EC 2.1.1.133)	cobM PP_3410
	0.294065	1.33701	Putative Formate dehydrogenase, beta subunit	PP_2184
	0.294292	1.10219	DNA-binding response regulator	PP_4503
	0.294937	-1.51017	Outer membrane ferric citrate porin	fecA PP_4613
	0.295215	1.46348	Uncharacterized protein	PP_4913
	0.295495	-1.419	Acyl-CoA dehydrogenase family protein	PP_3554
	0.295626	1.12195	Outer-membrane porin D (EC 3.4.21.-)	oprQ PP_0268
	0.296344	-1.09458	Short-chain acyl-CoA dehydrogenase (EC 1.3.99.-)	PP_3492
	0.296697	3.36707	Uncharacterized protein	PP_3607
	0.296776	1.16026	Proline aminopeptidase P II (EC 3.4.11.9)	pepP PP_5200
	0.297241	1.20412	Putative Exopolysaccharide biosynthesis/transport protein	PP_3128
	0.297788	-1.3692	Putative peroxiredoxin (EC 1.11.1.15)	tsaA PP_1084
	0.298003	1.20689	Serine hydroxymethyltransferase 1 (SHMT 1) (Serine methylase 1) (EC 2.1.2.1)	glyA1 glyA-1 PP_0322
	0.298058	-1.13285	Aconitate hydratase 1 (EC 4.2.1.3)	acnA-II PP_2336
	0.299631	1.14279	Site-specific recombinase, phage integrase family	PP_1962
	0.300441	-1.2162	Amino-acid acetyltransferase (EC 2.3.1.1) (N-acetylglutamate synthase) (AGS) (NAGS)	argA PP_5185
	0.301921	-1.1504	Mannose-6-phosphate isomerase/mannose-1-phosphate guanylyltransferase	PP_1776
	0.302071	-1.18218	Amino acid ABC transporter, permease protein	PP_5023
	0.302099	1.25612	Uncharacterized protein	PP_1363
	0.302445	1.24799	30S ribosomal protein S13	rpsM PP_0476
	0.302832	-1.63265	Outer membrane ferric siderophore receptor	PP_2420
	0.302839	1.37013	7,8-dihydroneopterin aldolase (EC 4.1.2.25)	folB PP_0392
	0.3034	1.81287	Acetyltransferase, GNAT family	PP_2743
	0.304152	1.21338	Transcriptional regulator, LysR family	PP_1942
	0.304343	-1.16261	ATP synthase subunit beta (EC 3.6.3.14) (ATP synthase F1 sector subunit beta) (F-ATPase subunit beta)	atpD PP_5413
	0.304619	-1.41836	Uncharacterized protein	PP_3777
	0.304961	1.35552	Uncharacterized protein	PP_3611
	0.304996	1.41384	Hydroxymethylglutaryl-CoA lyase (EC 4.1.3.4)	mvaB PP_3540
	0.305187	-1.2642	Sodium-cystine symporter	tcyP PP_5131
	0.305435	1.68005	Polyhydroxyalkanoate granule-associated protein GA2	PP_5007
	0.30591	1.12539	Uncharacterized protein	PP_1961
	0.306094	-1.26886	Aldose-ketose isomerase (EC 5.3.1.7)	yihS PP_1014
	0.306107	1.14548	Sensor histidine kinase/response regulator	PP_3761
	0.306604	1.10959	Membrane-bound lytic murein transglycosylase F (EC 4.2.2.n1) (Murein lyase F)	mltF PP_1036
	0.307245	-1.18813	Putative sarcosine oxidase (EC 1.5.3.1)	PP_3775
	0.307583	-1.08749	Dihydrolipoamide acetyltransferase component of pyruvate dehydrogenase complex (EC 2.3.1.-)	bkdB PP_4403
	0.307842	-1.32155	Flagellar L-ring protein (Basal body L-ring protein)	flgH PP_4384
	0.308013	1.20703	Xanthine phosphoribosyltransferase (XPRTase) (EC 2.4.2.22)	xpt PP_5265
	0.308594	3.97252	Electron transport protein SCO1/SenC	PP_0111
	0.308826	-1.28799	Putative 3-methyladenine DNA glycosylase (EC 3.2.2.-)	PP_4812
	0.309633	-1.38481	Putative inner membrane ABC transporter permease protein	PP_4148
	0.309839	1.62599	Inner membrane protein AmpE	PP_0790
	0.310298	1.83364	Na(+)/H(+) antiporter NhaB (Sodium/proton antiporter NhaB)	nhaB PP_4031
	0.310698	1.07208	Sensory box histidine kinase	PP_3552
	0.311336	1.31859	Ribosomal RNA small subunit methyltransferase E (EC 2.1.1.193)	PP_5019
	0.312232	1.19911	Putative ATPase	PP_2032
	0.313109	1.11936	Putative Lipoprotein	PP_1238
	0.313666	-1.33153	Flagellar hook protein FlgE	flgE PP_4388
	0.313851	1.2058	Sensory box histidine kinase	PP_4695
	0.314454	1.56481	Uncharacterized protein	PP_2005
	0.3149	-1.18447	Putative Peptidase	PP_4583
	0.315443	-1.05446	Ring-cleaving dioxygenase	PP_2568
	0.315505	-1.17104	Chemotaxis histidine kinase CheA	cheA PP_4338
	0.315772	-1.44334	Acetoacetyl-coenzyme A synthetase (EC 6.2.1.16)	aacs PP_3071
	0.31589	2.83732	CBS domain-containing protein	PP_0202
	0.317351	1.2576	Methylglutaconyl-CoA hydratase (EC 4.2.1.18)	liuC PP_4066
	0.318205	1.54137	N-(5'-phosphoribosyl)anthranilate isomerase (PRAI) (EC 5.3.1.24)	trpF PP_1995
	0.318286	-4.76915	Multidrug efflux RND membrane fusion protein MexC	mexC PP_2817
	0.318409	1.46283	ATP synthase epsilon chain (ATP synthase F1 sector epsilon subunit) (F-ATPase epsilon subunit)	atpC PP_5412
	0.319041	-1.29337	Uncharacterized protein	PP_0908
	0.319272	-1.08555	DNA-directed RNA polymerase subunit beta (RNAP subunit beta) (EC 2.7.7.6) (RNA polymerase subunit beta) (Transcriptase subunit beta)	rpoB PP_0447
	0.319428	-1.4687	Uncharacterized protein	PP_1146
	0.32016	1.15346	Peptidyl-prolyl cis-trans isomerase (EC 5.2.1.8)	PP_4313
	0.32145	1.71065	DNA helicase (EC 3.6.4.12)	PP_3681
	0.321879	-1.25552	Glutathione S-transferase family protein	PP_1347
	0.322104	1.07826	tRNA/tmRNA (uracil-C(5))-methyltransferase (EC 2.1.1.-) (EC 2.1.1.35) (tRNA (uracil(54)-C(5))-methyltransferase) (tRNA(m5U54)-methyltransferase) (RUMT) (tmRNA (uracil(341)-C(5))-methyltransferase)	trmA PP_4654
	0.322456	-1.29842	Oligoribonuclease (EC 3.1.-.-)	orn PP_4902
	0.322464	1.47786	Transcriptional activator of gcdH, LysR family	gcdR PP_0157
	0.322803	1.22333	Lipopolysaccharide ABC export system, ATP-binding protein	PP_1779
	0.323429	-1.35365	Glucose-6-phosphate 1-dehydrogenase (G6PD) (EC 1.1.1.49)	zwf PP_5351
	0.323823	1.37278	Transcriptional regulator, AraC family	PP_5245
	0.324043	-1.23488	Acetyltransferase, GNAT family	PP_4018
	0.324634	2.92412	Oxidoreductase, FMN-binding	PP_2994
	0.3247	1.15046	Universal stress protein family	PP_3288
	0.325096	1.40327	Putative transcriptional repressor, CI/C2 family	PP_3033
	0.325099	-1.12663	Glutamylpolyamine synthetase	spuB PP_5183
	0.325587	-1.15398	Periplasmic cystine-binding protein	fliY PP_0227
	0.325592	-2.04937	Uncharacterized protein	PP_3510
	0.327809	2.80896	Methyl-accepting chemotaxis transducer/sensory box protein	PP_3414
	0.328914	-1.19137	Uncharacterized protein	PP_4447
	0.329862	-2.67909	Response regulator	czcR-III PP_1438
	0.330535	1.79594	Uncharacterized protein	PP_3694
	0.330697	1.72991	Alkyl hydroperoxide reductase AhpD (EC 1.11.1.15)	PP_3639
	0.330803	1.15209	L-threonine aldolase (EC 4.1.2.48)	ltaE PP_0321
	0.330976	-1.20773	Flagellar motor rotation protein	motA PP_4905
	0.331419	1.14098	Penicillin amidase family protein	PP_5164
	0.33186	1.31547	Phosphate transport system permease protein PstA	PP_5327
	0.331955	-1.06531	Sensory box histidine kinase/response regulator	PP_3546
	0.332275	1.13403	Catalase-peroxidase (CP) (EC 1.11.1.21) (Peroxidase/catalase)	katG PP_3668
	0.332698	2.0594	Uncharacterized protein	PP_1038
	0.333802	1.17518	Glutathione S-transferase family protein	PP_3742
	0.334376	1.08749	Elongation factor 4 (EF-4) (EC 3.6.5.n1) (Ribosomal back-translocase LepA)	lepA PP_1431
	0.33438	-1.42711	Putative ABC transporter, ATP-binding protein	PP_0141
	0.334479	1.44479	Non-canonical purine NTP pyrophosphatase (EC 3.6.1.9) (Non-standard purine NTP pyrophosphatase) (Nucleoside-triphosphate diphosphatase) (Nucleoside-triphosphate pyrophosphatase) (NTPase) (Nucleotide diphosphatase)	PP_5100
	0.336155	2.08709	Uncharacterized protein	PP_3145
	0.33623	1.47261	Ribonuclease HI (RNase HI) (EC 3.1.26.4)	rnhA PP_4142
	0.336376	1.10324	Phosphatidylserine decarboxylase proenzyme (EC 4.1.1.65) [Cleaved into: Phosphatidylserine decarboxylase alpha chain;Phosphatidylserine decarboxylase beta chain]	psd PP_4908
	0.336478	1.18264	Site-determining protein	minD PP_1733
	0.336588	1.53268	Putative PhoD-like phosphatase (EC 3.1.3.1)	PP_2167
	0.336638	-1.24174	Branched-chain alpha-keto acid dehydrogenase complex, alpha subunit (EC 1.2.1.25) (EC 1.2.4.4)	bkdAA PP_4401
	0.336829	1.21474	Nicotinate-nucleotide--dimethylbenzimidazole phosphoribosyltransferase (NN:DBI PRT) (EC 2.4.2.21) (N(1)-alpha-phosphoribosyltransferase)	cobT PP_1679
	0.337159	-1.22292	Thiolase family protein	PP_0582
	0.337744	1.22212	Formate dehydrogenase-O, beta subunit (EC 1.2.1.2)	fdoH PP_0490
	0.338246	1.18466	Putative nickel-responsive regulator	PP_3341
	0.340234	1.10518	Protein TolB	tolB PP_1222
	0.340261	-1.55057	Sensor protein	phoQ PP_1187
	0.340909	1.11326	Uncharacterized protein	PP_1941
	0.341213	1.25159	Formyltetrahydrofolate deformylase (EC 3.5.1.10) (Formyl-FH(4) hydrolase)	purU-I purU PP_0327
	0.34123	2.70311	Putative TonB-dependent receptor	PP_3612
	0.341578	1.47924	Spermidine/putrescine ABC transporter-periplasmic subunit	spuE PP_5180
	0.342664	1.19343	Response regulator	PP_2942
	0.342879	-2.09424	Transcriptional regulator, LysR family	PP_1270
	0.343134	1.28095	Urocanate hydratase (Urocanase) (EC 4.2.1.49) (Imidazolonepropionate hydrolase)	hutU PP_5033
	0.344374	1.96014	Uncharacterized protein	PP_1633
	0.345881	-1.2955	dTDP-4-dehydrorhamnose 3,5-epimerase (EC 5.1.3.13)	rmlC PP_0265
	0.346101	1.43492	Probable formiminoglutamate deiminase (EC 3.5.3.13)	hutF PP_5036
	0.350182	1.12145	NADH-quinone oxidoreductase subunit B (EC 1.6.5.11) (NADH dehydrogenase I subunit B) (NDH-1 subunit B)	nuoB PP_4120 PP4120
	0.351246	-1.99008	Putative DNA-binding transcriptional regulator	ynfL PP_5071
	0.351405	1.15697	Peptide chain release factor 1 (RF-1)	prfA PP_0733
	0.352203	1.23444	Putrescine-binding periplasmic protein	potF-IV PP_5341
	0.352415	1.87651	MORN domain protein	PP_0551
	0.352693	1.1301	Phosphomannomutase (EC 5.4.2.8)	cpsG PP_1777
	0.352981	-1.1663	Putative Glutamine synthetase	PP_3148
	0.353037	1.0724	KHG/KDPG aldolase (EC 4.1.1.3) (EC 4.1.2.14) (EC 4.1.3.16)	eda PP_1024
	0.353661	-1.29139	Acetylglutamate kinase (EC 2.7.2.8) (N-acetyl-L-glutamate 5-phosphotransferase) (NAG kinase) (NAGK)	argB PP_5289
	0.355363	2.39819	Putative pre-16S rRNA nuclease (EC 3.1.-.-)	PP_4996
	0.356697	1.81113	Uncharacterized protein	PP_4396
	0.356731	1.15565	GntR family transcriptional regulator	PP_2333
	0.356994	1.13567	DNA-binding transcriptional regulator, homocysteine-binding	metR-I PP_1063
	0.357034	-2.77904	Putative acyl-CoA thioesterase (EC 3.1.2.-)	PP_1218
	0.357167	1.12659	Uncharacterized protein	PP_2147
	0.357663	1.98646	Alcohol dehydrogenase, zinc-containing	PP_5210
	0.358139	-1.42689	Glutathione S-transferase (EC 2.5.1.18)	PP_0183
	0.358187	-1.21794	Uncharacterized protein	PP_1499
	0.358696	1.55028	D-aminoacyl-tRNA deacylase (EC 3.1.1.96) (D-tyrosyl-tRNA(Tyr) deacylase)	dtd PP_5027
	0.358736	-1.16868	Permease YjgP/YjgQ family protein	PP_0982
	0.358902	1.24878	EF-P arginine 32 rhamnosyl-transferase	earP PP_1857
	0.359323	1.26643	LysR family transcriptional regulator	PP_2350
	0.360802	-1.39861	Modulator of drug activity B (EC 1.6.5.10)	mdaB PP_4661
	0.361081	1.83957	Uncharacterized protein	PP_1249
	0.36109	1.51487	Phosphoribosylglycinamide formyltransferase (EC 2.1.2.2) (5'-phosphoribosylglycinamide transformylase) (GAR transformylase) (GART)	purN PP_1664
	0.36115	1.99934	Flagellar protein FliL	fliL PP_4359
	0.361351	-1.26485	Uncharacterized protein	PP_5002
	0.361618	1.21553	Nucleic acid cold-shock chaperone	cspA-II PP_2463
	0.361828	1.10763	Chaperone protein HscA homolog	hscA PP_0846
	0.362419	-1.2903	Cyclic pyranopterin monophosphate synthase (EC 4.6.1.17) (Molybdenum cofactor biosynthesis protein C)	moaC PP_1292
	0.362636	-1.3937	Putative enoyl-[acyl-carrier-protein] reductase (NADPH, B-specific) (EC 1.3.1.10)	PP_1852
	0.362641	1.29287	Methyl-accepting chemotaxis transducer	PP_1488
	0.363988	2.0296	Flagellar motor switch protein FliN	fliN PP_4357
	0.364991	2.42712	Protein phosphatase CheZ (EC 3.1.3.-) (Chemotaxis protein CheZ)	cheZ PP_4339
	0.365024	1.40877	Uncharacterized protein	PP_5099
	0.365139	1.13087	PhoH family protein	PP_1291
	0.36649	1.1714	Integral membrane ATP-dependent zinc metallopeptidase / HflK-HflC complex (EC 3.4.24.-)	hflK PP_4892
	0.366875	1.70184	Thioredoxin	trxA PP_5215
	0.367511	-2.98724	OmpA family protein	PP_1502
	0.367513	1.15552	Branched-chain amino acid ABC transporter, periplasmic amino acid-binding protein (BraC-like)	PP_4867
	0.367863	-1.28514	DNA-binding transcriptional dual regulator (NO)	norR PP_0807
	0.368067	1.91861	Toluene tolerance protein	ttg2D PP_0961
	0.368529	-1.11528	Uncharacterized protein	PP_0405
	0.369055	1.48327	Uncharacterized protein	PP_2396
	0.369643	1.59206	Putative Acetolactate synthase, large subunit	PP_1394
	0.370095	2.05271	Uncharacterized protein	PP_4616
	0.371213	2.00396	Putative Acyl-CoA dehydrogenase	PP_2437
	0.371281	1.18936	Transcriptional regulator, AraC family	PP_4482
	0.372159	-1.42052	Uncharacterized protein	PP_0244
	0.372233	1.90467	Uncharacterized protein	PP_3954
	0.372388	1.23707	Methlytransferase, UbiE/COQ5 family	PP_1987
	0.372581	1.09891	Transcriptional regulator, AraC family	PP_1395
	0.373313	-1.19119	Glutamate / aspartate ABC transporter-ATP binding subunit (EC 3.6.3.21)	gltL PP_1068
	0.373508	-1.11815	Phosphotransferase system, fructose-specific EI/HPr/EIIA components (EC 2.7.1.-) (EC 2.7.3.9)	fruB PP_0793
	0.373881	1.27172	Transcriptional regulator, TetR family	PP_0594
	0.374308	1.44299	ParA family protein	PP_4334
	0.374364	1.54055	Uncharacterized protein	PP_1397
	0.374499	1.3744	Phosphate-binding protein PstS	pstS PP_2656
	0.374709	1.41223	Putative Transmembrane regulator PrtR	PP_2889
	0.375287	1.13008	Methyl-accepting chemotaxis transducer	PP_3557
	0.37604	1.5249	Uncharacterized protein	PP_0019
	0.376079	-1.12409	Ribonucleoside-diphosphate reductase subunit beta (EC 1.17.4.1)	nrdB PP_1177
	0.377575	-1.54375	Branched chain amino acid transporter-permease subunit	livM PP_1139
	0.377773	-1.24021	RNA polymerase-binding transcription factor DksA	dksA PP_4693
	0.378007	1.11922	Beta-ketoacyl-acyl-carrier-protein synthase I (EC 2.3.1.180)	PP_4379
	0.378075	1.21346	Acetyl-coenzyme A synthetase 2 (AcCoA synthetase 2) (Acs 2) (EC 6.2.1.1) (Acetate--CoA ligase 2) (Acyl-activating enzyme 2)	acsA2 acsB PP_4702
	0.378379	-1.10194	Carboxy-terminal-processing protease (EC 3.4.21.102)	ctpA PP_5058
	0.378824	-1.27248	CDP-diacylglycerol--serine O-phosphatidyltransferase	PP_4677
	0.379004	1.29624	7-cyano-7-deazaguanine synthase (EC 6.3.4.20) (7-cyano-7-carbaguanine synthase) (PreQ(0) synthase) (Queuosine biosynthesis protein QueC)	queC PP_1226
	0.37939	-2.45548	Putative Cation ABC transporter, periplasmic cation-binding protein	PP_3801
	0.380568	-1.29721	Porin	oprB-II PP_1445
	0.381076	-1.24555	p-loop guanosine triphosphatase-dependent zinc chaperone	zinU PP_4639
	0.38197	-1.09878	Uncharacterized protein	PP_1788
	0.383431	-1.06534	Transcription termination/antitermination protein NusA	nusA PP_4713
	0.383785	1.65249	Gamma-glutamyltranspeptidase (EC 2.3.2.2) (EC 3.4.19.13)	ggt PP_4659
	0.384967	-1.45472	Outer membrane ferric siderophore receptor	PP_0861
	0.385042	1.83258	Uncharacterized protein	PP_0758
	0.385143	1.11776	3-hydroxydecanoyl-[acyl-carrier-protein] dehydratase (EC 4.2.1.59) (3-hydroxyacyl-[acyl-carrier-protein] dehydratase FabA) (Beta-hydroxydecanoyl thioester dehydrase) (Trans-2-decenoyl-[acyl-carrier-protein] isomerase) (EC 5.3.3.14)	fabA PP_4174
	0.385518	-1.29468	Putative Hydratase/decarboxylase	PP_2652
	0.38622	1.22266	Acetyltransferase, GNAT family	PP_3232
	0.386371	1.42041	Phospholipase D family protein	PP_5276
	0.386539	1.08104	Carbamoyltransferase	PP_4944
	0.386751	1.51044	Uncharacterized protein	PP_4969
	0.386784	1.3529	Putative Periplasmic sugar-binding protein	PP_2372
	0.386953	-1.24628	GCN5-related N-acetyltransferase	PP_0820
	0.387846	1.39919	C4-dicarboxylate transport sensor protein	dctB PP_1402
	0.388423	-1.32045	Oxygen-dependent coproporphyrinogen-III oxidase (CPO) (Coprogen oxidase) (Coproporphyrinogenase) (EC 1.3.3.3)	hemF PP_0073
	0.388464	1.39355	Sensor histidine kinase	PP_2944
	0.389587	1.13428	Transcriptional regulator, LysR family	PP_4539
	0.390296	1.12129	Glucose-6-phosphate 1-dehydrogenase (G6PD) (EC 1.1.1.49)	zwfA zwf PP_1022
	0.390611	1.21385	Putative phosphotyrosine-protein phosphatase (EC 3.1.3.2) (EC 3.1.3.48)	etp PP_1903
	0.390643	-1.21455	Uncharacterized protein	PP_4555
	0.39103	1.35475	Uncharacterized protein	PP_2987
	0.391847	2.27628	3-oxoacyl-[acyl-carrier-protein] reductase subunit (EC 1.1.1.100)	fabG PP_1914
	0.39186	-1.03934	ATP synthase subunit alpha (EC 3.6.3.14) (ATP synthase F1 sector subunit alpha) (F-ATPase subunit alpha)	atpA PP_5415
	0.392187	1.08012	Isoleucine--tRNA ligase (EC 6.1.1.5) (Isoleucyl-tRNA synthetase) (IleRS)	ileS PP_0603
	0.392421	-1.18561	Beta-lactamase (EC 3.5.2.6)	ampC PP_2876
	0.393097	1.21263	Alpha-1,4 glucan phosphorylase (EC 2.4.1.1)	glgP PP_5041
	0.394583	1.11783	Transposase	PP_1865 PP_1990 PP_2114 PP_2218 PP_2522 PP_4318
	0.39475	-1.14405	Phosphonate transport system-binding protein	ptxB PP_0824
	0.394803	1.38597	2-C-methyl-D-erythritol 4-phosphate cytidylyltransferase (EC 2.7.7.60) (4-diphosphocytidyl-2C-methyl-D-erythritol synthase) (MEP cytidylyltransferase) (MCT)	ispD PP_1614
	0.395322	2.49992	Glutathione peroxidase	PP_0777
	0.395503	1.12795	3-oxoacyl-[acyl-carrier-protein] synthase 2 (EC 2.3.1.179)	fabF PP_1916
	0.396791	-1.53634	Uncharacterized protein	PP_2921
	0.397093	1.46395	Uncharacterized protein	PP_3008
	0.39743	1.63757	Probable Fe(2+)-trafficking protein	PP_0285
	0.397639	1.21166	6,7-dimethyl-8-ribityllumazine synthase (DMRL synthase) (LS) (Lumazine synthase) (EC 2.5.1.78)	ribH PP_0517
	0.398223	3.67504	Cell division coordinator CpoB	cpoB PP_1224
	0.39826	1.41574	Uncharacterized protein	PP_1212
	0.398546	-1.14158	Putative glucose-6-phosphate 1-epimerase (EC 5.1.3.15)	yeaD PP_1020
	0.398944	1.36891	Uncharacterized protein	PP_0750
	0.399787	-1.18381	Uncharacterized protein	PP_0587
	0.400085	1.1618	Type I restriction enzyme EcoEI M protein (EC 2.1.1.72)	hsdM PP_4741
	0.400835	1.08353	Phosphate transporter	pitB PP_1373
	0.401148	1.14017	PKHD-type hydroxylase PP_0862 (EC 1.14.11.-)	PP_0862
	0.4013	1.25593	Putative oxidoreductase involved in anerobic synthesis of ubiquinone, FAD/NAD(P)-binding domain	visC PP_5197
	0.402005	-1.35516	Probable malate dehydrogenase (EC 1.1.1.37)	mdh PP_0654
	0.402024	1.50252	Transcriptional regulator, LysR family	PP_0698
	0.402053	1.44885	Uncharacterized protein	PP_4171
	0.404469	-2.96946	Multidrug efflux RND transporter MexD	mexD PP_2818
	0.405128	1.14679	Magnesium chelatase, subunit ChII	PP_3506
	0.405212	1.10062	GGDEF domain protein	PP_0914
	0.405232	-1.10885	Short-chain acyl-CoA dehydrogenase (EC 1.3.99.-)	acd PP_2216
	0.405257	1.1237	ADP-heptose:LPS heptosyltransferase II (EC 2.-.-.-)	waaF PP_0341
	0.405429	1.17044	GGDEF domain protein	PP_1411
	0.405707	2.45211	Putative cytochrome c5	PP_5267
	0.405842	-1.4162	Uncharacterized protein	PP_3091
	0.406311	1.09192	HlyD family secretion protein	PP_0166
	0.406563	1.07293	Acetyl-coenzyme A carboxylase carboxyl transferase subunit alpha (ACCase subunit alpha) (Acetyl-CoA carboxylase carboxyltransferase subunit alpha) (EC 6.4.1.2)	accA PP_1607
	0.406954	1.09083	Isocitrate dehydrogenase [NADP] (EC 1.1.1.42)	icd PP_4011
	0.407104	1.14506	Uncharacterized protein	PP_0766
	0.408036	-1.17455	Putative NADP-dependent dehydrogenase HI_1430 (EC 1.1.1.-)	PP_0488
	0.408808	1.09684	NADH-quinone oxidoreductase subunit C/D (EC 1.6.5.11) (NADH dehydrogenase I subunit C/D) (NDH-1 subunit C/D)	nuoC nuoCD nuoD PP_4121
	0.409585	-1.47477	Putative Cation ABC transporter, ATP-binding protein	PP_3802
	0.409875	1.10004	Glutarate-semialdehyde dehydrogenase DavD (EC 1.2.1.20)	davD PP_0213
	0.410143	2.23714	Uncharacterized protein	PP_5209
	0.41048	-1.33615	Uncharacterized protein	PP_1738
	0.410647	1.19712	Transcriptional regulator, LysR family	PP_4668
	0.410678	1.09613	Formaldehyde dehydrogenase, glutathione-dependent (EC 1.1.1.284)	frmA PP_1616
	0.410869	-1.53859	Thiopurine S-methyltransferase (EC 2.1.1.67) (Thiopurine methyltransferase)	tpm PP_1870
	0.41138	1.22824	Uncharacterized protein	PP_1647
	0.412666	2.51537	Outer membrane ferric siderophore receptor	PP_0669
	0.413685	1.1569	Coproporphyrinogen-III oxidase (EC 1.3.98.3)	hemN PP_4264
	0.413809	1.21569	RecBCD enzyme subunit RecC (EC 3.1.11.5) (Exonuclease V subunit RecC) (ExoV subunit RecC) (Helicase/nuclease RecBCD subunit RecC)	recC PP_4674
	0.414196	1.24749	UPF0250 protein PP_4802	PP_4802
	0.414366	1.43961	HTH-type transcriptional regulator IscR	iscR PP_0841
	0.41442	1.21656	tRNA-dihydrouridine(20/20a) synthase (EC 1.3.1.-) (EC 1.3.1.91) (U20-specific dihydrouridine synthase) (U20-specific Dus) (tRNA-dihydrouridine synthase A)	dusA PP_2169
	0.41561	-1.40499	Ribosome-associated ATPase	rbbA PP_5207
	0.417138	1.21872	ABC transporter ATP-binding subunit	yehX PP_0868
	0.417329	1.18639	Heat shock protein 15	hslR PP_0250
	0.417428	-1.05143	ATP-dependent Clp protease ATP-binding subunit ClpX	clpX PP_2301
	0.417555	-1.15312	DNA-binding transcriptional dual regulator	fnrA PP_4265
	0.417636	1.32095	Tartronate semialdehyde reductase (EC 1.1.1.60)	glxR PP_4299
	0.417987	-1.16057	D-erythrose-4-phosphate dehydrogenase (EC 1.2.1.72)	epd PP_4964
	0.418192	-1.15941	Molybdenum cofactor biosynthesis protein B	moaB-I PP_2122
	0.41919	-2.11226	ATP synthase subunit a (ATP synthase F0 sector subunit a) (F-ATPase subunit 6)	atpB PP_5419
	0.419951	1.08702	Ribosomal protein S12 methylthiotransferase RimO (S12 MTTase) (S12 methylthiotransferase) (EC 2.8.4.4) (Ribosomal protein S12 (aspartate-C(3))-methylthiotransferase) (Ribosome maturation factor RimO)	rimO PP_1197
	0.420087	2.48642	2-ketogluconate utilization repressor	ptxS PP_3380
	0.420341	1.51481	InaA protein	PP_0904
	0.422148	1.07935	Universal stress protein family	PP_2187
	0.422616	1.11912	Methionine import ATP-binding protein MetN 1 (EC 3.6.3.-)	metN1 PP_0114
	0.422909	1.14876	Lipopolysaccharide ABC transporter, subunit LptB	lptB PP_0953
	0.42399	2.06383	Outer membrane ferrichrome-iron receptor	PP_4755
	0.424274	-1.12332	Glutamylpolyamine synthetase	spuI PP_5184
	0.424341	-1.30833	Uncharacterized protein	PP_1136
	0.425648	1.17807	Protein HflC	hflC PP_4891
	0.425663	-1.33529	Histidine kinase (EC 2.7.13.3)	pfeS-II PP_1652
	0.425766	-1.11921	Uncharacterized protein	PP_2320
	0.426487	-1.16384	Putative Lipoprotein	PP_1970
	0.426643	1.55506	UPF0260 protein PP_4587	PP_4587
	0.427458	1.48595	3-hydroxyisobutyrate dehydrogenase (HIBADH) (EC 1.1.1.31)	mmsB PP_4666
	0.427993	1.12587	Peptidase, M23/M37 family	PP_5057
	0.429334	1.13784	Elongation factor G 2 (EF-G 2)	fusB fusA-2 PP_4111
	0.42976	1.11182	Sensor histidine kinase/response regulator	PP_1492
	0.430924	-1.15862	Ferrochelatase (EC 4.99.1.1) (Heme synthase) (Protoheme ferro-lyase)	hemH PP_0744
	0.431492	-1.13531	Dipeptide ABC transporter-periplasmic binding protein (EC 3.6.3.23)	dppA-II PP_0884
	0.431779	1.38174	CBS domain protein	PP_2349
	0.432099	1.16189	Signal peptidase I (EC 3.4.21.89)	lepB PP_1432
	0.432648	1.23328	Riboflavin biosynthesis protein (EC 2.7.1.26) (EC 2.7.7.2)	ribF PP_0602
	0.432751	-1.07495	Uncharacterized protein	yhfA PP_0425
	0.433026	-1.14361	Conserved hypothetical TPR repeat protein	PP_0725
	0.433589	2.58388	Putative Uroporphyrin-III C-methyltransferase	PP_0188
	0.434249	1.15974	Maf-like protein PP_1909	maf-2 PP_1909
	0.434352	1.16094	Cadmium translocating P-type ATPase (EC 3.6.3.3)	cadA-III PP_5139
	0.434549	-1.21256	Uncharacterized protein	PP_0251
	0.434715	-1.46442	Gamma-aminobutyrate permease	gabP-II PP_2543
	0.43508	1.34705	Putative Lipoprotein	PP_1322
	0.436052	-1.32923	DNA-binding response regulator, LuxR family	PP_3551
	0.436062	-1.79666	Glucose-6-phosphate isomerase 2 (GPI 2) (EC 5.3.1.9) (Phosphoglucose isomerase 2) (PGI 2) (Phosphohexose isomerase 2) (PHI 2)	pgi2 pgi-2 PP_4701
	0.436606	-1.23521	1-(5-phosphoribosyl)-5-[(5-phosphoribosylamino)methylideneamino] imidazole-4-carboxamide isomerase (EC 5.3.1.16) (Phosphoribosylformimino-5-aminoimidazole carboxamide ribotide isomerase)	hisA PP_0292
	0.437397	1.08255	Thioredoxin	trx PP_0510
	0.437631	1.18548	Conserved inner membrane protein	dedA PP_0540
	0.437905	-1.25301	Ubiquinol oxidase subunit I, cyanide insensitive	cioA PP_4651
	0.43962	1.21283	Multidrug efflux RND transporter MexF	mexF PP_3426
	0.440225	-1.10694	Methionyl-tRNA formyltransferase (EC 2.1.2.9)	fmt PP_0067
	0.44061	1.13966	Glycine dehydrogenase (decarboxylating) 2 (EC 1.4.4.2) (Glycine cleavage system P-protein 2) (Glycine decarboxylase 2) (Glycine dehydrogenase (aminomethyl-transferring) 2)	gcvP2 gcvP-2 PP_5192
	0.440837	-1.09389	Long-chain-fatty-acid/CoA ligase (EC 6.2.1.3)	fadD-I PP_4549
	0.441016	1.51762	Uncharacterized protein	PP_5279
	0.441412	-1.02972	Predicted Zn-dependent peptidases	PP_5113
	0.441462	-1.76411	4,5-DOPA-dioxygenase (EC 1.13.11.29)	ygiD PP_1869
	0.442224	1.15509	Riboflavin biosynthesis protein RibD	ribD PP_0514
	0.443928	1.81254	Uncharacterized protein	PP_1756
	0.443948	1.15782	Epoxyqueuosine reductase (EC 1.17.99.6) (Queuosine biosynthesis protein QueG)	queG PP_4900
	0.444123	2.98372	Non-ribosomal peptide synthetase (Subunit of ferribactin synthase)	pvdJ PP_4220
	0.444388	1.39681	Enoyl-CoA hydratase/isomerase family protein	PP_4030
	0.444535	1.12805	Ferredoxin	fdx PP_0847
	0.445044	1.48383	Formamidopyrimidine-DNA glycosylase (Fapy-DNA glycosylase) (EC 3.2.2.23) (DNA-(apurinic or apyrimidinic site) lyase MutM) (AP lyase MutM) (EC 4.2.99.18)	mutM fpg PP_5125
	0.445103	1.30132	Uncharacterized protein	yajR PP_0484
	0.447294	-1.63363	Cytochrome c oxidase subunit 1 (EC 1.9.3.1)	ctaD PP_0104
	0.447808	-1.11269	Ribose ABC transporter-ATP-binding subunit (EC 3.6.3.17)	rbsA-I PP_2455
	0.44789	1.58954	Fused O(6)-alkylguanine DNA alkyltransferase-transcriptional activator (EC 2.1.1.63)	ada PP_0706
	0.448138	-1.15089	DNA-binding transcriptional dual regulator, LldR-L-lactate	pdhR PP_4734
	0.448262	-1.42178	Anthranilate phosphoribosyltransferase (EC 2.4.2.18)	trpD PP_0421
	0.448283	-1.17365	Putative Outer membrane siderophore receptor	PP_4137
	0.448534	1.18692	Putative Heptose kinase WapQ	PP_0346
	0.449023	1.33322	23S rRNA (uracil(1939)-C(5))-methyltransferase RlmD (EC 2.1.1.190) (23S rRNA(m5U1939)-methyltransferase)	rlmD rumA PP_1655
	0.449054	1.0875	Carbon-nitrogen hydrolase family protein	PP_0939
	0.450288	1.1742	Putative Long-chain fatty acid transporter	PP_1689
	0.450314	1.10616	2-isopropylmalate synthase (EC 2.3.3.13) (Alpha-IPM synthase) (Alpha-isopropylmalate synthase)	leuA PP_1025
	0.45037	1.13934	Uncharacterized protein	PP_3706
	0.450951	-1.21642	Carbamoyl-phosphate synthase small chain (EC 6.3.5.5) (Carbamoyl-phosphate synthetase glutamine chain)	carA PP_4724
	0.451135	-1.09293	Protein ApaG	apaG PP_0400
	0.451146	-1.18294	Uncharacterized protein	PP_3825
	0.451249	1.14497	5-methyltetrahydropteroyltriglutamate-homocysteine S-methyltransferase family protein	PP_4637
	0.45237	1.40637	Putative Lipoprotein	PP_1161
	0.45269	-1.23254	Aminoacrylate/iminopropionate hydrolase/deaminase	ridA PP_5303
	0.453132	1.69099	Fe/S biogenesis protein NfuA	nfuA PP_2378
	0.453237	1.42412	Ribosome hibernation promoting factor (HPF) (Hibernation factor HPF)	hpf rpoX PP_0951
	0.453575	-1.04149	CTP synthase (EC 6.3.4.2) (Cytidine 5'-triphosphate synthase) (Cytidine triphosphate synthetase) (CTP synthetase) (CTPS) (UTP--ammonia ligase)	pyrG PP_1610
	0.454497	1.1345	Polyamine ABC transporter, periplasmic polyamine-binding protein	PP_0412
	0.45581	1.28006	NADH-quinone oxidoreductase subunit H (EC 1.6.5.11) (NADH dehydrogenase I subunit H) (NDH-1 subunit H)	nuoH PP_4125
	0.45667	1.24271	Fumarate hydratase class II (Fumarase C) (EC 4.2.1.2)	fumC fumC-2 PP_1755
	0.457295	-1.16986	Glycerate dehydrogenase	hprA PP_0762
	0.457462	1.04464	Short-chain alcohol dehydrogenase (EC 1.1.1.-) (EC 1.1.1.1)	adhP PP_3839
	0.458342	-1.08314	30S ribosomal protein S10	rpsJ PP_0453
	0.45858	1.58478	Putative transcriptional regulator	PP_0017
	0.458584	1.50095	Efflux transporter RND family, MFP subunit	PP_3425
	0.459196	-1.51701	Carbon-nitrogen hydrolase family protein	PP_3019
	0.460057	-1.12328	30S ribosomal protein S12	rpsL PP_0449
	0.460096	-1.389	Uncharacterized protein	PP_5400
	0.460136	1.14187	Farnesyl diphosphate synthase (EC 2.5.1.1) (EC 2.5.1.10)	ispA PP_0528
	0.460162	-1.46987	Activator of NRII(GlnL/NtrB) phosphatase	glnK PP_5234
	0.460556	1.17233	Putative Beta-(1-3)-glucosyl transferase	PP_1526
	0.461911	1.66308	Putative Fusaric acid resistance protein	PP_1266
	0.462263	1.10314	Putative Lipoprotein	PP_1204
	0.462296	-1.06902	30S ribosomal protein S21	rpsU PP_0389
	0.462587	1.17513	Transcriptional regulator, LysR family	PP_2649
	0.46301	1.23028	DNA repair protein RadA	radA PP_4644
	0.463623	1.24643	D-ribose pyranase (EC 5.4.99.62)	rbsD PP_2459
	0.467637	-1.15509	Ribosomal RNA large subunit methyltransferase J (EC 2.1.1.266) (23S rRNA (adenine(2030)-N6)-methyltransferase) (23S rRNA m6A2030 methyltransferase)	rlmJ PP_4945
	0.467927	-1.12592	Succinyl-diaminopimelate desuccinylase (SDAP desuccinylase) (EC 3.5.1.18) (N-succinyl-LL-2,6-diaminoheptanedioate amidohydrolase)	dapE PP_1525 PP1525
	0.467941	-1.24473	Threonylcarbamoyl-AMP synthase (TC-AMP synthase) (EC 2.7.7.87) (L-threonylcarbamoyladenylate synthase) (t(6)A37 threonylcarbamoyladenosine biosynthesis protein TsaC) (tRNA threonylcarbamoyladenosine biosynthesis protein TsaC)	tsaC rimN PP_0070
	0.468682	-1.10826	Exonuclease SbcC	sbcC PP_2024
	0.468723	-1.16064	Putative Synthetase	PP_1111
	0.470691	1.28379	Uncharacterized protein	PP_1736
	0.471936	-1.2192	DNA-binding transcriptional dual regulator	bolA PP_1757
	0.472352	1.47515	Ribose ABC transporter, periplasmic ribose-binding subunit	rbsB PP_2454
	0.472686	-1.04071	Polyphosphate kinase (EC 2.7.4.1) (ATP-polyphosphate phosphotransferase) (Polyphosphoric acid kinase)	ppk PP_5217
	0.473295	-1.07296	Glutamyl-tRNA(Gln) amidotransferase subunit A (Glu-ADT subunit A) (EC 6.3.5.7)	gatA PP_0931
	0.473381	-1.11891	Shikimate dehydrogenase (NADP(+)) (SDH) (EC 1.1.1.25)	aroE PP_0074
	0.473611	-1.1441	Phosphate-specific transport system accessory protein PhoU	phoU PP_5325
	0.474686	-1.1819	dCTP deaminase (EC 3.5.4.13) (Deoxycytidine triphosphate deaminase)	dcd PP_1100
	0.474928	-1.17393	Transcriptional dual regulator / CysB-O-acetyl-L-serine	cysB PP_2327
	0.475912	1.46196	Uncharacterized protein	PP_3924
	0.476024	-1.11796	Putative NAD(P)-linked reductase	tas PP_1314
	0.477039	-1.12138	NAD/NADP-dependent betaine aldehyde dehydrogenase (BADH) (EC 1.2.1.8)	betB PP_5063
	0.477905	1.17606	Sensor histidine kinase/response regulator	PP_4824
	0.479948	1.09892	UPF0234 protein PP_1352	PP_1352
	0.480144	-1.24391	AotO-related protein	PP_1104
	0.480629	-1.07877	Citrate synthase	prpC PP_2335
	0.480708	1.40938	Poly(3-hydroxyalkanoate) depolymerase (EC 3.1.1.-)	phaB PP_5004
	0.48147	1.70875	Glutaredoxin	grxD PP_1081
	0.481858	-1.08639	Cysteine synthase (EC 2.5.1.47)	cysM PP_1654
	0.482626	-1.18441	Homocysteine S-methyltransferase family protein	PP_0658
	0.482821	-1.07259	Glutamyl-tRNA reductase (GluTR) (EC 1.2.1.70)	hemA PP_0732
	0.482888	1.21712	UPF0246 protein PP_1289	PP_1289
	0.48342	2.0226	Cytidylate kinase (CK) (EC 2.7.4.25) (Cytidine monophosphate kinase) (CMP kinase)	cmk PP_1771
	0.483976	1.17286	UPF0307 protein PP_0941	PP_0941
	0.48413	-1.06478	Uncharacterized HTH-type transcriptional regulator y4tD	PP_4424
	0.484564	1.15763	Acetyl-CoA acetyltransferase (EC 2.3.1.9)	yqeF PP_4636
	0.485069	-1.33768	Protein-methionine-sulfoxide reductase catalytic subunit MsrP (EC 1.8.5.-)	msrP PP_4676
	0.485339	1.40826	DNA polymerase (EC 2.7.7.7)	polB PP_2393
	0.486156	1.16965	50S ribosomal protein L10	rplJ PP_0445
	0.486218	-1.05866	Dihydrolipoyl dehydrogenase (EC 1.8.1.4)	lpdV PP_4404
	0.487125	1.33955	Transcriptional regulator, IclR family	PP_2609
	0.487333	1.17055	Hydrolase, alpha/beta fold family	PP_2201
	0.487422	1.57929	Heme/hemin ABC transporter, periplasmic heme/hemin-binding protein	PP_4689
	0.487474	1.34052	Protoheme IX reservoir complex subunit	ccmC PP_4325
	0.487641	1.12419	ATP-dependent DNA helicase Rep (EC 3.6.4.12)	rep PP_5264
	0.489291	1.51681	Uncharacterized protein	PP_3326
	0.48967	1.20544	Uncharacterized protein	PP_0749
	0.490723	1.6185	DNA-directed RNA polymerase subunit omega (RNAP omega subunit) (EC 2.7.7.6) (RNA polymerase omega subunit) (Transcriptase subunit omega)	rpoZ PP_5301
	0.490836	1.15143	Enoyl-CoA hydratase (EC 4.2.1.-) (EC 4.2.1.17)	PP_2217
	0.490878	1.3338	Uncharacterized protein	PP_0696
	0.491291	1.12171	Putative Soluble lytic transglycosylase	PP_2130
	0.493944	1.61366	Non-ribosomal peptide synthetase	pvdD PP_4219
	0.494035	-1.2619	Mg2+/Co2+ transporter	PP_1843
	0.494315	1.15441	Methylthioribose-1-phosphate isomerase (M1Pi) (MTR-1-P isomerase) (EC 5.3.1.23) (S-methyl-5-thioribose-1-phosphate isomerase)	mtnA PP_1766
	0.496024	1.13319	Uncharacterized protein	PP_1357
	0.496285	-1.28362	Choline / betaine / carnitine ABC transporter-ATP binding subunit (EC 3.6.3.32)	cbcV PP_0294
	0.496798	1.15429	Carboxy-S-adenosyl-L-methionine synthase (Cx-SAM synthase) (EC 2.1.3.-)	cmoA PP_1441
	0.497389	-1.37994	3-carboxy-cis,cis-muconate cycloisomerase (EC 5.5.1.2)	pcaB PP_1379
	0.497431	1.09248	Protein RecA (Recombinase A)	recA PP_1629
	0.497492	1.37301	TonB-gated outer membrane transporter-gating inner membrane protein	exbD PP_5307
	0.49777	-1.09759	Glutamate-1-semialdehyde 2,1-aminomutase (GSA) (EC 5.4.3.8) (Glutamate-1-semialdehyde aminotransferase) (GSA-AT)	hemL PP_4784
	0.498397	1.33558	Uncharacterized protein	PP_2141
	0.498951	1.48083	Uncharacterized protein	PP_2485
	0.499141	-1.1911	L-serine dehydratase (EC 4.3.1.17)	tdcG-II PP_0987
	0.499226	-1.6145	Putative Pyocin R2_PP, tail fiber protein	PP_3056
	0.499243	1.05836	30S ribosomal protein S7	rpsG PP_0450
	0.499319	1.1729	Uncharacterized protein	PP_0998
	0.500927	1.52028	Nucleoside diphosphate kinase (NDK) (NDP kinase) (EC 2.7.4.6) (Nucleoside-2-P kinase)	ndk PP_0849
	0.501342	1.41352	Acyl-CoA thioesterase II	tesB PP_4762
	0.502223	1.14156	Phospho-2-dehydro-3-deoxyheptonate aldolase (EC 2.5.1.54)	aroH PP_1866
	0.502835	-1.15146	tRNA (cytidine(34)-2'-O)-methyltransferase (EC 2.1.1.207) (tRNA (cytidine/uridine-2'-O-)-methyltransferase TrmL)	trmL PP_5052
	0.503403	-1.13903	Adenine deaminase (ADE) (EC 3.5.4.2) (Adenine aminohydrolase) (AAH)	PP_0591
	0.504258	1.15019	Lipoprotein-releasing system ATP-binding protein LolD (EC 3.6.3.-)	lolD PP_2155
	0.50469	1.12026	Putative Multidrug efflux MFS membrane fusion protein	PP_1272
	0.50469	-1.22076	Uncharacterized protein	PP_2573
	0.504867	1.13069	Polyamine ABC transporter, periplasmic polyamine-binding protein	PP_3814
	0.504912	-1.57646	Nickel import ATP-binding protein NikE (EC 3.6.3.24)	nikE PP_3346
	0.50503	1.58178	Multidrug efflux RND outer membrane protein OprN	oprN PP_3427
	0.505175	1.40933	DNA binding regulator, beta subunit B	hupB PP_2303
	0.50544	1.15053	Phosphate acetyltransferase (EC 2.3.1.8) (Phosphotransacetylase)	pta PP_0774
	0.508343	-1.40125	Copper resistance protein B	copB-II PP_5379
	0.508387	-1.20823	Hydrogenobyrinate a,c-diamide synthase (EC 6.3.5.9) (Hydrogenobyrinic acid a,c-diamide synthase)	cobB PP_1673
	0.508958	1.08692	Cytochrome c oxidase subunit I, cbb3-type (EC 1.9.3.1)	ccoN-I PP_4250
	0.509036	-1.08316	Cobalamin-dependent methionine synthase (EC 2.1.1.13)	metH PP_2375
	0.509325	1.0712	Universal stress protein family	PP_2648
	0.509813	-1.38117	Flagellar basal-body rod protein FlgG (Distal rod protein)	flgG PP_4385
	0.510063	1.09679	Putative sigma-54 dependent transcriptional regulator	PP_0051
	0.510575	-1.36892	Putative TonB-dependent receptor	PP_3340
	0.510906	-1.30584	Maltose acetyltransferase (EC 2.3.1.79)	maa PP_5163
	0.511518	-1.80199	GGDEF domain protein	PP_3242
	0.512029	1.15397	Putative dimethylglycine dehydrogenase subunit (EC 1.5.8.-)	dgcB PP_0311
	0.512159	-1.06914	Chaperone protein ClpB	clpB PP_0625
	0.512608	1.9285	Oxidoreductase, FMN-binding	PP_2869
	0.512787	-1.09194	50S ribosomal protein L4	rplD PP_0455
	0.51293	-1.10134	Putative acyl-CoA synthetase (EC 6.2.1.-)	PP_2213
	0.513818	1.14085	Molybdopterin-synthase adenylyltransferase (EC 2.7.7.80)	moeB PP_0735
	0.515099	1.34214	Sensory box histidine kinase	PP_3835
	0.515971	1.70438	Putative Type II secretion system protein	PP_3483
	0.5164	1.06241	Carboxylesterase	estC PP_1127
	0.517206	-1.11167	Ribosomal RNA small subunit methyltransferase B (EC 2.1.1.176) (16S rRNA m5C967 methyltransferase) (rRNA (cytosine-C(5)-)-methyltransferase RsmB)	rsmB rrmB sun PP_0066
	0.517827	1.17371	Phosphate import ATP-binding protein PstB 2 (EC 3.6.3.27) (ABC phosphate transporter 2) (Phosphate-transporting ATPase 2)	pstB2 PP_5326
	0.519002	-1.14166	3-dehydroquinate synthase (EC 4.2.3.4)	aroB PP_5078
	0.519583	1.9272	Xanthine permease	xanP PP_3992
	0.519609	1.13199	N-acetyl-anhydromuramyl-L-alanine-amidase (EC 3.5.1.28)	ampD PP_0789
	0.520225	1.09164	5'-nucleotidase (EC 3.1.3.5)	PP_0094
	0.520673	-1.36512	Uncharacterized protein	PP_2538
	0.521906	-1.15197	Putative Muramoyltetrapeptide carboxypeptidase	PP_4799
	0.521944	1.5897	DNA-binding transcriptional repressor	rbsR PP_2457
	0.522309	1.4378	Hydrolase, haloacid dehalogenase-like family	PP_1789
	0.522665	-1.19535	Protein-export protein SecB	secB PP_5053
	0.523668	1.06958	Lipopolysaccharide export system protein LptC	lptC PP_0955
	0.523841	-1.2981	Diaminopimelate epimerase (DAP epimerase) (EC 5.1.1.7) (PLP-independent amino acid racemase)	dapF PP_3790
	0.524356	1.33693	Adenosine-3'(2'),5'-bisphosphate nucleotidase (EC 3.1.3.7)	cysQ PP_0261
	0.524485	1.36736	Universal stress protein family	PP_3237
	0.524842	1.47955	Ribulose-phosphate 3-epimerase (EC 5.1.3.1)	rpe PP_0415
	0.525767	1.09016	DNA-binding response regulator	colR PP_0901
	0.526822	1.1723	Dipeptide ABC transporter-periplasmic binding protein (EC 3.6.3.23)	dppA-III PP_0885
	0.527147	1.46924	Uncharacterized protein	PP_3810
	0.527375	-1.1228	Metal-sensor histidine kinase	czrSA PP_0030
	0.52788	1.2512	Acetyltransferase	PP_5344
	0.528648	-1.62537	Oxidoreductase, short chain dehydrogenase/reductase family	PP_2989
	0.529472	1.33851	Putative Ferredoxin reductase	PP_0899
	0.529552	1.16517	3-hydroxyisobutyryl-CoA hydrolase (EC 3.1.2.4)	PP_1412
	0.529758	-1.16637	Histidine kinase (EC 2.7.13.3)	PP_3728
	0.529923	-1.60254	Uncharacterized protein	PP_4260
	0.52996	2.21665	Uncharacterized protein	PP_3627
	0.530516	1.21915	Hydroxyacylglutathione hydrolase (EC 3.1.2.6) (Glyoxalase II) (Glx II)	gloB PP_4144 PP4144
	0.53171	1.2475	Uncharacterized protein	PP_0347
	0.532326	-1.69406	NADH:ubiquinone oxidoreductase, membrane subunit M (EC 1.6.5.11)	nuoM PP_4130
	0.532527	1.86873	Diguanylate cyclase (EC 2.7.7.65)	TpbB PP_4670
	0.534592	1.08079	Ribonuclease PH (RNase PH) (EC 2.7.7.56) (tRNA nucleotidyltransferase)	rph PP_5294
	0.534658	1.01833	50S ribosomal protein L19	rplS PP_1465
	0.534715	-1.16576	50S ribosomal protein L16	rplP PP_0461
	0.535262	-1.07505	Periplasmic dipeptide transport protein	dppA-IV PP_5283
	0.535953	1.18283	Putative isomerase/hydrolase (EC 3.-.-.-)	ycgM PP_5153
	0.536801	-1.97032	Uncharacterized protein	PP_4306
	0.536911	1.20877	Putative 3-mercaptopyruvate sulfurtransferase (EC 2.8.1.2)	sseA PP_5118
	0.538136	1.12912	Sensory box protein	PP_0337
	0.53835	-1.3254	5-hydroxyisourate hydrolase (HIU hydrolase) (HIUHase) (EC 3.5.2.17)	pucM PP_4285
	0.538504	1.08762	Exodeoxyribonuclease III / apurinic/apyrimidinic endodeoxyribonuclease VI (EC 3.1.11.2)	xthA PP_2890
	0.538818	1.07228	Methylmalonate-semialdehyde dehydrogenase (EC 1.2.1.27)	mmsA-I PP_0597
	0.538908	1.28229	Putative chemotaxis protein	PP_0802
	0.539104	-1.05928	Uncharacterized protein	PP_0640
	0.539853	-1.11083	Thymidylate synthase (TS) (TSase) (EC 2.1.1.45)	thyA PP_5141
	0.539896	1.08364	Transcription-repair-coupling factor (TRCF) (EC 3.6.4.-)	mfd PP_2148
	0.540539	1.19565	Octanoyltransferase (EC 2.3.1.181) (Lipoate-protein ligase B) (Lipoyl/octanoyl transferase) (Octanoyl-[acyl-carrier-protein]-protein N-octanoyltransferase)	lipB PP_4801
	0.541316	-1.10794	Tail-specific protease prc	prc PP_1719
	0.542103	-1.1411	Protein FdhE homolog	fdhE PP_0492
	0.542664	-1.10138	Uncharacterized protein	PP_4931
	0.542726	-1.16348	Coenzyme PQQ synthesis protein F (EC 3.4.24.-) (Pyrroloquinoline quinone biosynthesis protein F)	pqqF PP_0381
	0.543257	1.18185	Phenylalanine-4-hydroxylase (EC 1.14.16.1)	phhA PP_4490
	0.544277	-1.08103	Hydrolase, isochorismatase family	PP_3806
	0.544541	1.40222	Putative Lipoprotein	PP_0753
	0.544649	1.16629	Uncharacterized protein	PP_4582
	0.545715	-1.16607	Cob(I)alamin adenolsyltransferase/cobinamide ATP-dependent adenolsyltransferase (EC 2.5.1.17)	cobO PP_1672
	0.547663	1.67926	Methyl-accepting chemotaxis transducer	PP_0584
	0.547678	-1.06079	Serine acetyltransferase (EC 2.3.1.30)	cysE PP_0840
	0.54853	1.05126	Delta-aminolevulinic acid dehydratase (EC 4.2.1.24)	hemB PP_2913
	0.548851	1.17921	Riboflavin synthase (EC 2.5.1.9)	ribE PP_0515
	0.549091	1.39648	Transcriptional regulator, AraC family	PP_4602
	0.551049	1.11225	Exonuclease	PP_4768
	0.551266	1.54432	Sulfurtransferase	PP_5055
	0.551596	-1.18726	Uncharacterized protein	PP_1971
	0.552463	-1.093	Peptidyl-prolyl cis-trans isomerase (EC 5.2.1.8)	fkpB PP_0605
	0.552732	1.19362	2-carboxybenzaldehyde reductase	yajO PP_3370
	0.554475	-1.21098	Electron transfer flavoprotein subunit alpha	etfA PP_4201
	0.554532	1.08276	Putative S-ureidoglycine aminohydrolase (EC 3.5.3.-)	allE PP_3530
	0.55555	-1.12433	Cyclic diguanosine monophosphate-binding protein (c-di-GMP-binding protein) (Pilz domain-containing protein)	PP_4642
	0.555711	1.16311	Glutaryl-CoA dehydrogenase (EC 1.3.8.6)	gcdH PP_0158
	0.55576	1.16654	50S ribosomal protein L11	rplK PP_0443
	0.555921	-1.13849	Uncharacterized protein	PP_2138
	0.556543	-1.07516	Lipid A export ATP-binding/permease protein MsbA (EC 3.6.3.-)	msbA PP_4935
	0.556895	-1.14881	Nitroreductase family protein	PP_4506
	0.558426	1.0935	Uncharacterized protein	PP_2364
	0.559357	-1.09048	Ferredoxin 1	fdxA PP_1625
	0.561151	-1.10102	Methylcrotonyl-CoA carboxylase biotin-containing subunit beta (EC 6.4.1.4)	mccB PP_4065
	0.561836	1.25044	Hydroxydechloroatrazine ethylaminohydrolase (EC 3.5.99.3)	oguA PP_2584
	0.56263	1.12361	Acetyltransferase, GNAT family	PP_3406
	0.563476	1.21754	Transcription elongation factor GreB (Transcript cleavage factor GreB)	greB PP_2315
	0.564119	-1.08504	Uncharacterized protein	PP_0983
	0.564328	1.78981	RNA polymerase sigma factor	rpoE PP_1427
	0.564921	1.13999	2-nitropropane dioxygenase (EC 1.13.12.16)	yrpB PP_3827
	0.56546	1.07788	Putative oxidoreductase (EC 1.-.-.-)	yciK PP_1763
	0.567335	-1.22964	Transposase	PP_0334
	0.567909	1.20345	Putative Acyl-CoA thioesterase II	PP_2308
	0.568272	1.11859	Protein PilH	pilH PP_4991
	0.569011	1.29712	Phospho-N-acetylmuramoyl-pentapeptide-transferase (EC 2.7.8.13) (UDP-MurNAc-pentapeptide phosphotransferase)	mraY PP_1334
	0.569578	1.08544	Metalloprotein, putative enzyme	ydcJ PP_5260
	0.569623	1.20273	Uncharacterized protein	PP_3799
	0.570357	-1.13207	Uncharacterized protein	yrdA PP_0095
	0.571961	1.50295	ABC transporter, ATP-binding protein	PP_1760
	0.571977	1.31672	NADH-quinone oxidoreductase subunit N (EC 1.6.5.11) (NADH dehydrogenase I subunit N) (NDH-1 subunit N)	nuoN PP_4131
	0.571985	-1.48636	Uncharacterized protein	PP_4954
	0.572125	-1.10458	Putative peptidase, TldD/PmbA family	PP_4949
	0.575054	-1.05611	L-piperidine-6-carboxylate dehydrogenase (EC 1.2.1.21)	amaB PP_5258
	0.57583	1.38103	Putative Periplasmic cobalamin-binding protein HutB	PP_0524
	0.575937	1.0565	Protein translocase subunit SecD	secD PP_0835
	0.576693	1.28862	Putative cytochrome oxidase biogenesis protein	PP_2379
	0.576784	1.08332	Aconitate hydratase (Aconitase) (EC 4.2.1.3)	acnA-I PP_2112
	0.576793	1.09353	Putative (S)-2-haloacid dehalogenase (EC 3.8.1.-)	had PP_5231
	0.577547	-1.13384	ATP phosphoribosyltransferase regulatory subunit	hisZ PP_4890
	0.578304	-1.06916	33 kDa chaperonin (Heat shock protein 33 homolog) (HSP33)	hslO PP_0252
	0.579085	1.15149	Two-component response regulator	PP_1651
	0.579329	1.18989	Universal stress protein family	PP_3156
	0.580731	1.17115	Uncharacterized protein	PP_0759
	0.581091	-1.1841	Branched-chain alpha-keto acid dehydrogenase complex, beta subunit (EC 1.2.1.25) (EC 1.2.4.4)	bkdAB PP_4402
	0.582478	-1.33585	Glutamate / aspartate ABC transporter-permease subunit (EC 3.6.3.21)	gltK PP_1069
	0.582515	-1.36246	Flagellar motor protein	PP_4335
	0.582553	1.1474	DNA-binding protein HU-alpha	hupA PP_5313
	0.582766	1.12773	NADPH-dependent 7-cyano-7-deazaguanine reductase (EC 1.7.1.13) (7-cyano-7-carbaguanine reductase) (NADPH-dependent nitrile oxidoreductase) (PreQ(0) reductase)	queF PP_2160
	0.583069	1.09769	RNA polymerase-associated protein RapA (EC 3.6.4.-) (ATP-dependent helicase HepA)	rapA hepA PP_1145
	0.583235	-1.13672	Putative 6-phosphogluconate dehydrogenase, decarboxylating (EC 1.1.1.44)	gntZ PP_4043
	0.583834	1.23122	Transcriptional regulator, AsnC family	PP_4308
	0.584363	1.29375	Putative transcriptional regulator	PP_1393
	0.584561	1.12473	Stringent starvation protein A	sspA PP_1320
	0.584573	1.08443	DNA-binding response regulator	PP_1635
	0.58475	1.10112	Uncharacterized protein	PP_1201
	0.585356	1.17964	Methionine ABC transporter, permease protein	metI PP_0113
	0.586009	1.19905	Amino acid ABC transporter, permease protein	PP_0281
	0.586165	-1.27392	Uncharacterized protein	PP_4314
	0.586264	1.14745	Xanthine dehydrogenase subunit XdhB (EC 1.17.1.4)	xdhB PP_4279
	0.586871	1.07804	NADH-quinone oxidoreductase subunit G (EC 1.6.5.11) (NADH dehydrogenase I subunit G) (NDH-1 subunit G)	nuoG PP_4124
	0.58792	-1.12281	Putative ABC transporter, permease protein	PP_2316
	0.587962	1.12883	Dipeptide ABC transporter-putative ATP binding subunit (EC 3.6.3.23)	dppD PP_0879
	0.588437	1.11992	Mechanosensitive channel protein, intermediate (Smaller, MscS-like) conductance, K+ efflux	kefA PP_5067
	0.588627	1.21873	Protein-L-isoaspartate O-methyltransferase (EC 2.1.1.77) (L-isoaspartyl protein carboxyl methyltransferase) (Protein L-isoaspartyl methyltransferase) (Protein-beta-aspartate methyltransferase) (PIMT)	pcm PP_1621
	0.589081	1.26084	Oxidoreductase, short chain dehydrogenase/reductase family	PP_0592
	0.589948	1.35012	LexA repressor 2 (EC 3.4.21.88)	lexA2 lexA-2 PP_3116
	0.590159	1.11254	Uncharacterized protein	PP_1717
	0.590166	-1.08661	Glycerol kinase (EC 2.7.1.30) (ATP:glycerol 3-phosphotransferase) (Glycerokinase) (GK)	glpK PP_1075
	0.590399	1.26407	Transcriptional regulator, AraC family	PP_3526
	0.591693	1.08669	Sulfate ABC transporter	sbp-I PP_4305
	0.591989	1.15508	DNA-binding stress protein (EC 1.16.3.1)	dps PP_1210
	0.593433	-1.09011	L-serine dehydratase (EC 4.3.1.17)	tdcG-III PP_3144
	0.59441	1.17195	Putative precorrin-3B synthase (EC 1.14.13.83)	cobG PP_4829
	0.595455	1.14614	Putative Isoquinoline 1-oxidoreductase, beta subunit	PP_3622
	0.595564	1.14224	Putative phosphatase	upxB PP_1043
	0.596026	1.25983	Chaperone SurA (Peptidyl-prolyl cis-trans isomerase SurA) (PPIase SurA) (EC 5.2.1.8) (Rotamase SurA)	surA PP_0403
	0.596289	-1.08805	Hypoxanthine-guanine phosphoribosyltransferase	PP_0747
	0.596989	1.17357	Nucleotidyltransferase family protein	PP_0406
	0.597704	1.09975	Transcriptional regulator, LysR family	PP_4601
	0.598715	1.18383	Uncharacterized protein	PP_3150
	0.598953	-1.08811	Uncharacterized protein	PP_4819
	0.599014	-1.15493	Aconitate isomerase	prpF PP_2337
	0.600015	-1.1566	2-dehydropantoate 2-reductase (EC 1.1.1.169) (Ketopantoate reductase)	PP_2325
	0.600064	1.33205	Transcriptional regulator, LysR family	PP_4107
	0.600817	-1.11456	Fused trehalose synthase B/maltokinase (EC 2.7.1.175) (EC 5.4.99.16)	treSB PP_4059
	0.60182	1.30313	Xanthine dehydrogenase subunit XdhA (EC 1.17.1.4)	xdhA PP_4278
	0.602312	1.09267	Uncharacterized protein	PP_3904
	0.602604	-1.08059	Uncharacterized protein	PP_0694
	0.603001	1.09605	Uncharacterized protein	PP_2013
	0.604833	-1.09422	Iron-sulfur cluster carrier protein	mrp PP_1098
	0.604989	-1.52406	ATP-dependent dethiobiotin synthetase BioD (EC 6.3.3.3) (DTB synthetase) (DTBS) (Dethiobiotin synthase)	bioD PP_0366
	0.605706	-1.14215	Indole-3-glycerol phosphate synthase (IGPS) (EC 4.1.1.48)	trpC PP_0422
	0.606906	1.13017	Laccase domain protein	yfiH PP_0624
	0.60709	1.11229	ATP-dependent helicase HrpB	hrpB PP_4772
	0.607351	1.2265	Uncharacterized protein	PP_2742
	0.607511	1.70108	Non-ribosomal peptide synthase (Subunit of ferribactin synthase)	pvdL PP_4243
	0.608752	1.08288	Cytochrome c oxidase subunit, cbb3-type	ccoO-II PP_4256
	0.60968	-1.21746	Uroporphyrinogen decarboxylase (UPD) (URO-D) (EC 4.1.1.37)	hemE PP_5074
	0.609951	-1.16917	50S ribosomal protein L34	rpmH PP_0009
	0.610765	-1.1301	NLPA lipoprotein	plpB PP_5165
	0.61165	-1.11494	Imidazolonepropionase (EC 3.5.2.7) (Imidazolone-5-propionate hydrolase)	hutI PP_5030
	0.611926	-2.15342	Uncharacterized protein	PP_3097
	0.612063	1.23371	Uncharacterized protein	PP_1372
	0.613361	-1.19515	Putative Type 1 pili subunit CsuA/B protein	PP_2359
	0.613458	1.06922	Erythronate-4-phosphate dehydrogenase (EC 1.1.1.290)	pdxB PP_2117
	0.61355	-1.08499	Glyceraldehyde-3-phosphate dehydrogenase (EC 1.2.1.-)	gapA PP_1009
	0.615569	1.37672	Uncharacterized protein	PP_2838
	0.616075	-1.09702	Uncharacterized protein	PP_5152
	0.616884	1.14181	Phospholipid ABC transporter ATP-binding subunit	mlaF PP_0958
	0.616975	-1.1044	SEC-C domain protein	PP_1114
	0.617111	-1.28753	Glycosyl transferase WbpL	wbpL PP_1804
	0.617395	-1.20178	Putative Sulfonate ABC transporter, ATP-binding protein	PP_3637
	0.618613	1.08685	Porin	oprB-I PP_1019
	0.618767	-1.16365	Uncharacterized protein	PP_0886
	0.620673	1.17461	Cytochrome c oxidase subunit 2 (EC 1.9.3.1)	PP_0103
	0.62093	-1.44047	Two-component system sensory histidine kinase/phosphatase GlnL/GlnG	glnL PP_5047
	0.620963	1.15761	Uncharacterized protein	PP_4580
	0.621268	2.21031	Uncharacterized protein	PP_0855
	0.622596	1.57382	Diaminobutyrate-2-oxoglutarate transaminase (EC 2.6.1.76)	pvdH PP_4223
	0.623455	-1.07983	ATP-dependent protease subunit HslV (EC 3.4.25.2)	hslV PP_5000
	0.623749	-1.22233	Putative transporter	yfbS PP_3931
	0.624487	1.06424	Putative lipoprotein	PP_1325
	0.624634	1.2002	Oxidoreductase, short-chain dehydrogenase/reductase family	PP_1274
	0.625048	1.68018	Putative Lipoprotein	PP_1519
	0.625225	1.08658	Putative Phytochrome family protein	PP_2356
	0.626036	1.06421	Uncharacterized protein	PP_4139
[truncated: 559 more rows]
